# Supplementary material for: Transition of microbiota in chicken cecal droppings from commercial broiler farms
Source: BMC Vet Res. 2021 Jan 6;17:10. doi: 10.1186/s12917-020-02688-7 (PMC7789685; doi:10.1186/s12917-020-02688-7)
Supplement: Supplementary file 1 — Additional file 1. OTUs which relative abundances were significantly different among the subgroups of age but not among the subgroups of feed type. [file 12917_2020_2688_MOESM1_ESM.xlsx]

## Sheet: Sheet1
OTUs which relative abundances were significantly different among the subgroups of age but not among the subgroups of feed type
Bacterial genera	OTU No.	Average abundance (%)				Bonferroni P
		Weeks 1-2 (n = 56)	Weeks 3-4 (n = 56)	Weeks 5-6 (n = 56)	All
					(n = 168)
Blautia	26	0.10493	0.72036	0.48886	0.43805	4.8.E-02
Carnobacteriaceae_unclassifieda	3000b	0	0	0.00157	0.00052	1.3.E-03
Clostridiales_unclassified	454b	0.00193	0.01457	0.01136	0.00929	6.9.E-03
	2966b	7e-05	0.00036	0.0125	0.00431	8.8.E-03
	313b	0.00193	0.01686	0.01779	0.01219	3.6.E-02
	3712b	0	0.00064	0.00371	0.00145	3.7.E-02
	2122b	7e-05	0.00057	0.00307	0.00124	4.5.E-02
Coriobacteriaceae_unclassified	172	0.08329	0.03936	0.02986	0.05083	4.6.E-02
Corynebacterium	3632b	7e-05	0.00129	0.00336	0.00157	2.0.E-02
Faecalibacterium	3385b	0.00293	0.00979	0.00264	0.00512	4.2.E-02
Firmicutes_unclassified	3437b	0.00086	0.00464	0.01357	0.00636	5.7.E-04
	455b	0	0.02121	0.02607	0.01576	7.5.E-03
	3382b	7e-05	0.0025	0.00721	0.00326	2.4.E-02
	440b	0	0.00321	0.01664	0.00662	4.2.E-02
Gemmiger	3424b	0	0.00136	0.004	0.00179	2.3.E-02
Gordonibacter	598b	0.0115	0.00571	0.00357	0.00693	7.7.E-03
Lachnospiraceae_unclassified	150	0.11107	0.05214	0.0375	0.0669	4.0.E-04
	33	0.61736	0.27229	0.27964	0.38976	8.6.E-03
	1581b	0.00021	0.00157	0.00757	0.00312	3.3.E-04
	2497b	0.00079	0.00186	0.00671	0.00312	9.2.E-03
	3038b	0.01607	0.00721	0.00543	0.00957	1.3.E-02
	1674b	0.00086	0.00329	0.01207	0.0054	1.5.E-02
Lachnospiraceae; Clostridium_XlVa	379b	0.01157	0.01557	0.02464	0.01726	3.8.E-02
Lactobacillusb	1187b	0	0.00114	0.064	0.02171	1.9.E-04
	864b	0	0.0015	0.04457	0.01536	3.2.E-03
	1038b	0	0.00086	0.02179	0.00755	2.2.E-02
	66	7e-05	0.01	0.65557	0.22188	2.8.E-04
Odoribacter	56	0.02879	0.22971	0.32021	0.1929	1.2.E-02
Oscillibacter	3675b	0	0.00314	0.0115	0.00488	2.9.E-02
Pseudoflavonifractor	1131	0.21157	0.04643	0.05314	0.10371	2.8.E-02
Rikenellaceae_unclassified	3008b	0.00021	0.00371	0.00736	0.00376	8.3.E-04
	561b	0	0.00243	0.01536	0.00593	1.0.E-02
Ruminococcaceae_unclassified	498b	0.01764	0.00557	0.003	0.00874	1.1.E-04
	411b	0.00479	0.00907	0.02514	0.013	1.1.E-03
	383b	0.00064	0.01164	0.03871	0.017	2.4.E-03
	333b	0.04057	0.01443	0.00457	0.01986	1.6.E-02
	977b	0.00243	0.01529	0.02321	0.01364	1.7.E-02
	1465b	0.001	0.00893	0.01064	0.00686	2.2.E-02
	2179b	0.00464	0.00864	0.0175	0.01026	2.6.E-02
	3286b	0.00021	0.0075	0.02207	0.00993	2.7.E-02
	999b	0	0.0005	0.00171	0.00074	3.0.E-02
	1671b	0.00086	0.004	0.01629	0.00705	3.0.E-02
	637b	0.00829	0.01729	0.03629	0.02062	3.0.E-02
	1500b	0.00207	0.01279	0.02057	0.01181	3.2.E-02
	1512b	0.00043	0.01143	0.01371	0.00852	3.8.E-02
	3403b	0.00021	0.00736	0.00921	0.0056	4.9.E-02
Ruminococcaceae; Clostridium_Va	513b	7e-05	0.003	0.0185	0.00719	3.3.E-05
	300b	0.02264	0.006	0.00229	0.01031	7.9.E-03
a Bacterial genera with significantly different abundance among the subgroups of age, but not among the subgroups of feed type
b Minor OTUs with average relative abundance of <0.05%
