# Supplementary material for: Transition of microbiota in chicken cecal droppings from commercial broiler farms
Source: BMC Vet Res. 2021 Jan 6;17:10. doi: 10.1186/s12917-020-02688-7 (PMC7789685; doi:10.1186/s12917-020-02688-7)
Supplement: Supplementary file 2 — Additional file 2. OTUs which relative abundances were significantly different among the subgroups of feed type but not among the subgroups of age. [file 12917_2020_2688_MOESM2_ESM.xlsx]

## Sheet: Sheet1
OTUs which relative abundances were significantly different among the subgroups of feed type but not among the subgroups of age
Bacterial genera	OTU No.	Average abundance (%)				Bonferroni P
		Starter feed (n = 36)	Grower feed (n = 76)	Finisher feed (n = 56)	All (n = 168)
Alistipes	25	0.00456	0.74242	0.63693	0.54914	5.4.E-03
	1353b	0.00022	0.035	0.01679	0.02148	4.7.E-03
	2075b	0.00022	0.00826	0.00357	0.00498	5.8.E-03
	621b	0.00022	0.04279	0.019	0.02574	6.9.E-03
	865b	0	0.00263	0.00879	0.00412	1.3.E-02
	1408b	0.00011	0.01884	0.00907	0.01157	1.4.E-02
	771b	0.00044	0.03884	0.01579	0.02293	1.6.E-02
	1452b	0	0.02021	0.00914	0.01219	1.9.E-02
	658b	0.00022	0.06811	0.02857	0.04038	2.0.E-02
	2284b	0.00033	0.02058	0.011	0.01305	3.5.E-02
Anaeroplasmaa	157b	0.13989	0.02737	0.00621	0.04443	3.4.E-02
Anaerostipes	1923b	0.012	0.00358	0.00107	0.00455	2.8.E-03
	1415b	0.00989	0.00405	0.001	0.00429	1.8.E-02
Atopostipesa	184b	0	0.01426	0.09829	0.03921	4.8.E-02
Bacteria_unclassified	185	0.005	0.05726	0.07793	0.05295	2.6.E-05
	200	0.00233	0.04426	0.09343	0.05167	4.6.E-02
	487b	0	0.00205	0.01279	0.00519	1.3.E-04
	1181b	0	0.00026	0.00414	0.0015	3.5.E-04
	957b	0	0	0.0045	0.0015	4.0.E-03
	847b	0	0.00189	0.01	0.00419	1.9.E-02
	236b	0	0.01695	0.0475	0.0235	3.7.E-02
	302b	0	0.01521	0.02614	0.0156	4.6.E-02
Blautia	2370	0.56744	0.06584	0.00371	0.15262	3.9.E-02
	830b	0.02822	0.01147	0.00621	0.01331	3.3.E-02
Brevibacteriuma	3539b	0	0.00047	0.00979	0.00348	3.1.E-03
	174	0	0.00574	0.174	0.0606	7.7.E-03
Butyricicoccus	761b	0.06067	0.02521	0.01421	0.02914	1.1.E-02
Clostridia_unclassifieda	479b	0.00089	0.00542	0.00921	0.00571	1.2.E-02
Clostridiales_unclassified	142	0.00633	0.06226	0.08707	0.05855	2.8.E-06
	208	0.18311	0.04605	0.0115	0.0639	5.1.E-04
	1620	0.00067	0.05658	0.17643	0.08455	2.8.E-02
	2952b	0.00278	0.00432	0.01607	0.0079	5.6.E-06
	433b	0.00011	0.00716	0.01779	0.00919	6.2.E-06
	687b	0.00011	0.00142	0.00679	0.00293	1.8.E-05
	1612b	0.01567	0.003	0.00143	0.00519	4.3.E-05
	2233b	0.01378	0.00163	0.00121	0.0041	4.7.E-05
	1405b	0.02444	0.00321	0.00157	0.00721	8.7.E-05
	913b	0.00089	0.00574	0.02186	0.01007	8.7.E-05
	812b	0	0.00058	0.00286	0.00121	1.7.E-04
	341b	0.00556	0.01947	0.02071	0.0169	1.4.E-03
	2298b	0.00344	0.00058	0.0005	0.00117	1.9.E-03
	1811b	0.00578	0.00126	0.0005	0.00198	3.1.E-03
	1454b	0.00511	0.00147	0.00129	0.00219	3.7.E-03
	251b	0	0.00905	0.03993	0.0174	6.0.E-03
	360b	0	0.00305	0.01707	0.00707	1.4.E-02
	279b	0	0.00968	0.03336	0.0155	1.6.E-02
	2184b	0	0.00011	0.00171	0.00062	1.8.E-02
	2427b	0.01	0.00247	0.00321	0.00433	2.1.E-02
	2225b	0.00678	0.00284	0.00129	0.00317	2.1.E-02
	416b	0.00122	0.00821	0.01021	0.00738	2.1.E-02
	643b	0	0.00326	0.00357	0.00267	2.8.E-02
	2995b	0.00033	0.00311	0.00571	0.00338	3.2.E-02
Coriobacteriaceae_unclassified	1061b	0.00011	0.001	0.0035	0.00164	2.5.E-03
	780b	0	0.001	0.004	0.00179	5.1.E-03
Corynebacterium	52	0.00022	0.14768	0.58064	0.2604	1.6.E-02
Enterococcusa	1090b	0.06944	0.01289	0.00471	0.02229	1.6.E-03
	1055b	0.03844	0.00853	0.00307	0.01312	2.8.E-02
	3845b	0.03878	0.006	0.003	0.01202	4.0.E-02
	90	0.00533	0.11121	0.59871	0.25102	5.3.E-05
	19	1.58578	0.333	0.15386	0.54174	2.0.E-02
Erysipelotrichaceae_unclassified	1652b	0.03233	0.01042	0.00357	0.01283	7.8.E-06
	2296b	0.01189	0.00368	0.00114	0.0046	1.5.E-05
	1087b	0.04467	0.01468	0.00457	0.01774	8.4.E-05
	3100b	0.00756	0.00274	0.00036	0.00298	8.4.E-04
	1306b	0.00444	0.00068	0.0005	0.00143	4.6.E-03
Erysipelotrichaceae; Clostridium_XVIIIa	2042b	0.00533	0.00116	0.0015	0.00217	1.8.E-03
Faecalibacterium	505	0.06422	0.31653	0.08971	0.18686	2.7.E-03
	968	0.02222	0.09111	0.02036	0.05276	8.4.E-03
	301	0.05211	0.29784	0.08143	0.17305	8.5.E-03
	494	0.02956	0.16268	0.0445	0.09476	1.3.E-02
	3	1.27178	3.92658	1.688	2.6115	1.4.E-02
	683b	0.01444	0.08053	0.021	0.04652	2.0.E-03
	1335b	0.011	0.05058	0.0135	0.02974	3.7.E-03
	2900b	0.00222	0.01579	0.00393	0.00893	4.9.E-03
	1470b	0.00844	0.03753	0.012	0.02279	3.8.E-02
Firmicutes_unclassified	599b	0	0.00021	0.00479	0.00169	1.6.E-03
	219b	0.00322	0.03868	0.05364	0.03607	3.7.E-03
	809b	0	0	0.00543	0.00181	6.9.E-03
	1911b	0.00278	0.00063	0.0005	0.00105	3.7.E-02
	1606b	0.00356	0.00021	0.00014	0.0009	4.3.E-02
	1196b	0	0	0.00157	0.00052	4.4.E-02
Flavonifractor	1678b	0.00744	0.00347	0.00129	0.0036	2.5.E-02
Gemmiger	128	0	0.02642	0.2515	0.09579	8.5.E-03
Gordonibacter	692b	0.00011	0.00079	0.00693	0.00269	3.7.E-06
Intestinimonasa	840b	0.00733	0.04542	0.06221	0.04286	7.3.E-07
Lachnospiraceae_unclassified	31	0.92967	0.24953	0.3635	0.43326	1.0.E-06
	1790	0.129	0.05874	0.02307	0.0619	3.1.E-04
	684	0.19578	0.09221	0.03	0.09367	1.0.E-03
	488	0.23578	0.12358	0.06936	0.12955	1.4.E-02
	16	1.19311	0.57547	0.56629	0.70476	1.6.E-02
	866	0.10778	0.05721	0.01664	0.05452	2.0.E-02
	127	0.01844	0.06395	0.10593	0.06819	4.0.E-02
	112	0.38756	0.06311	0.08886	0.14121	4.7.E-02
	245b	0.002	0.02332	0.09414	0.04236	1.4.E-10
	3742b	0.00189	0	7e-05	0.00043	2.5.E-05
	2249b	0.00867	0.00221	0.00179	0.00345	6.0.E-05
	1177b	0.02811	0.00647	0.00379	0.01021	8.4.E-05
	1391b	0.01967	0.00416	0.00286	0.00705	1.6.E-04
	764b	0.09922	0.04589	0.01571	0.04726	1.7.E-04
	2762b	0.04822	0.01842	0.00686	0.02095	2.0.E-04
	3343b	0.02089	0.00421	0.00186	0.007	2.8.E-04
	1384b	0.01511	0.00268	0.00321	0.00552	3.9.E-04
	1504b	0.02711	0.01174	0.00614	0.01317	4.8.E-04
	3889b	0.007	0.00232	0.00143	0.00302	6.2.E-04
	419b	0.07167	0.00063	0	0.01564	7.3.E-04
	1072b	0.02978	0.01105	0.00479	0.01298	7.6.E-04
	1433b	0.02733	0.01058	0.00721	0.01305	1.1.E-03
	1356b	0.01556	0.005	0.00307	0.00662	1.2.E-03
	1067b	0.03156	0.01216	0.0075	0.01476	1.3.E-03
	242b	0.03056	0.02232	0.0665	0.03881	2.3.E-03
	1017b	0.023	0.00732	0.00521	0.00998	2.6.E-03
	951b	0.04211	0.00889	0.00714	0.01543	3.3.E-03
	472b	0.00122	0.01311	0.03779	0.01879	3.8.E-03
	1907b	0.02989	0.01058	0.00443	0.01267	3.9.E-03
	2451b	0.00656	0.00258	0.00171	0.00314	4.5.E-03
	3461b	0.02644	0.00884	0.01071	0.01324	6.2.E-03
	3447b	0.04533	0.01974	0.013	0.02298	6.6.E-03
	1427b	0.01656	0.00737	0.00307	0.0079	9.5.E-03
	1583b	0.07622	0.04063	0.02764	0.04393	1.0.E-02
	908b	0.01756	0.00626	0.00421	0.008	1.2.E-02
	1140b	0.017	0.00732	0.00307	0.00798	1.2.E-02
	3371b	0.051	0.02521	0.016	0.02767	1.7.E-02
	3112b	0.00822	0.00289	0.00129	0.0035	3.5.E-02
	521b	0.00067	0.00542	0.01086	0.00621	4.2.E-02
	2545b	0.01156	0.00395	0.00321	0.00533	4.7.E-02
Lachnospiraceae; Clostridium_XlVa	2267b	0.03189	0.00984	0.00264	0.01217	4.9.E-04
	2757b	0.02678	0.00642	0.00329	0.00974	1.0.E-02
Lachnospiraceae; Clostridium_XlVb	1003b	0	0.00084	0.00279	0.00131	6.2.E-04
	879b	0.00289	0.01463	0.01093	0.01088	1.1.E-02
	376b	0.00256	0.01005	0.01343	0.00957	1.7.E-02
	2219b	0.01411	0.00563	0.00607	0.0076	1.7.E-02
Odoribacter	117	0	0.03737	0.47379	0.17483	8.0.E-03
	137	0.02567	0.06311	0.08779	0.06331	1.2.E-02
Oscillibacter	2678b	0.00956	0.00221	0.00093	0.00336	9.8.E-05
	2240b	0.00878	0.00232	0.00071	0.00317	2.9.E-04
Parasutterellaa	2438b	0.00133	0.01232	0.00371	0.0071	2.6.E-02
Pseudoflavonifractor	432b	0.08744	0.02516	0.03136	0.04057	2.1.E-02
	3325b	0.01756	0.00663	0.00421	0.00817	2.9.E-02
Ruminococcaceae_unclassified	216	0.06378	0.21437	0.37929	0.23707	2.5.E-06
	87	0.00011	0.15779	0.27614	0.16345	2.6.E-04
	3769	0.01089	0.07868	0.11479	0.07619	4.7.E-04
	97	0.00344	0.14595	0.30343	0.1679	5.6.E-04
	121	0.01333	0.11011	0.18757	0.11519	3.7.E-03
	665	0.10289	0.057	0.0285	0.05733	6.6.E-03
	147	0.035	0.151	0.28264	0.17002	2.2.E-02
	509b	0	0.00058	0.00893	0.00324	1.1.E-08
	307b	0	0.01037	0.03186	0.01531	1.5.E-06
	1052b	0	0.00026	0.00364	0.00133	1.2.E-04
	720b	0	0.00126	0.008	0.00324	2.9.E-04
	629b	0	0.00211	0.008	0.00362	2.9.E-04
	868b	0	0.00326	0.01807	0.0075	3.3.E-04
	1086b	0.02589	0.01342	0.00729	0.01405	4.8.E-04
	439b	0	0.00995	0.03136	0.01495	5.4.E-04
	790b	0.05722	0.02253	0.00964	0.02567	1.2.E-03
	1641b	0	0.002	0.01079	0.0045	1.3.E-03
	601b	0.00011	0.00347	0.00614	0.00364	1.5.E-03
	1395b	0.01011	0.00405	0.00229	0.00476	1.6.E-03
	1144b	0.03922	0.01568	0.00864	0.01838	1.7.E-03
	3266b	0	0.00063	0.00421	0.00169	2.6.E-03
	2573b	0.01078	0.00637	0.00171	0.00576	3.4.E-03
	387b	0.00033	0.02179	0.00793	0.01257	3.6.E-03
	2396b	0.00944	0.00374	0.00221	0.00445	4.9.E-03
	460b	0.00011	0.00811	0.007	0.00602	5.0.E-03
	217b	0	0.02184	0.0515	0.02705	5.0.E-03
	1547b	0	5e-05	0.00207	0.00071	5.4.E-03
	605b	0	0.00047	0.00286	0.00117	7.2.E-03
	616b	0.00044	0.00237	0.0045	0.00267	7.5.E-03
	564b	0.00011	0.00321	0.00893	0.00445	1.3.E-02
	853b	0	0.00063	0.00221	0.00102	1.5.E-02
	1246b	0.00011	0.00021	0.00279	0.00105	1.9.E-02
	1175b	0	5e-05	0.00121	0.00043	2.2.E-02
	466b	0	0.00332	0.01136	0.00529	2.4.E-02
	1379b	0.01033	0.00574	0.00214	0.00552	2.5.E-02
	3747b	0.00778	0.00147	0.00036	0.00245	2.9.E-02
	1605b	0.00811	0.00368	0.0015	0.0039	3.2.E-02
	1363b	0	0.00137	0.00286	0.00157	3.2.E-02
	514b	0	0.00237	0.00614	0.00312	4.4.E-02
	2563b	0.00289	0.04653	0.04929	0.0381	4.4.E-02
	3425b	0	0.00289	0.01493	0.00629	4.8.E-02
Ruminococcaceae; Clostridium_IV	1204b	0.00356	0.00053	0.00093	0.00131	1.5.E-05
	1979b	0.00578	0.00221	0.00121	0.00264	2.6.E-03
	2417b	0.00356	0.00095	0.00043	0.00133	3.5.E-03
	366b	0.00033	0.01195	0.01329	0.0099	3.7.E-03
	1222b	0.02822	0.01121	0.00664	0.01333	9.4.E-03
	1257b	0.01122	0.005	0.00271	0.00557	1.5.E-02
	2260b	0.015	0.00653	0.00321	0.00724	1.6.E-02
	762b	0.03833	0.01411	0.00786	0.01721	2.6.E-02
	1587b	0.01033	0.00484	0.00186	0.00502	3.7.E-02
Ruminococcusa	86	0.00622	0.11626	0.13307	0.09829	2.6.E-03
Syntrophomonadaceae_unclassifieda	948b	0	0.00037	0.00321	0.00124	7.4.E-04
a Bacterial genera with significantly different abundance among the subgroups of feed type, but not among the subgroups of age
b Minor OTUs with average relative abundance of <0.05%
