# Supplementary material for: Transition of microbiota in chicken cecal droppings from commercial broiler farms
Source: BMC Vet Res. 2021 Jan 6;17:10. doi: 10.1186/s12917-020-02688-7 (PMC7789685; doi:10.1186/s12917-020-02688-7)
Supplement: Supplementary file 3 — Additional file 3. Bacterial genera which relative abundances were significantly different both among the subgroups of age and feed type. [file 12917_2020_2688_MOESM3_ESM.xlsx]

## Sheet: Sheet1
Bacterial genera which relative abundances were significantly different both among the subgroups of age and feed type																	OTU	starter_mean	grower_mean	finisher_mean	Bonferroni_P	taxonomy
Bacterial genera	OTU No.	Average abundance (%)			Bonferroni_P (Between ages)	Average abundance (%)			Bonferroni_P (Between feed types)								691	0	0.0051	0.0363	3.8336e-13	Bacteria
		Week 1-2 (n=56)	Week 3-4 (n=56)	Week 5-6 (n=56)		Starter feed (n = 36)	Grower feed (n = 76)	Finisher feed (n = 56)									382	0.003	0.05	0.1948	3.8336e-13	Bacteria; Firmicutes; Clostridia; Clostridiales; Ruminococcaceae
Alistipes	98	0.04164	0.24807	0.37779	0.000185743	0.0034	0.1665	0.4394	4.29609e-08								1393	1.8388	0.5214	0.2476	3.8336e-13	Bacteria; Firmicutes; Clostridia; Clostridiales; Lachnospiraceae
	25b	0.4026	0.7141	0.5308	1	0.0046	0.7424	0.6369	0.00536324								203	0.0939	0.0158	0.0086	3.8336e-13	Bacteria; Firmicutes; Clostridia; Clostridiales; Ruminococcaceae
	1353b	0.0154	0.0246	0.0245	1	0.0002	0.035	0.0168	0.00467253								27	0.0174	0.5238	1.2418	3.8336e-13	Bacteria; Firmicutes; Clostridia; Clostridiales; Ruminococcaceae
	2075b	0.0033	0.0069	0.0048	1	0.0002	0.0083	0.0036	0.00582609								22	1.3534	0.37	0.2721	3.8336e-13	Bacteria; Firmicutes; Erysipelotrichia; Erysipelotrichales; Erysipelotrichaceae
	621b	0.0201	0.0281	0.029	1	0.0002	0.0428	0.019	0.00689452								37	1.1419	0.3342	0.4181	3.8336e-13	Bacteria; Firmicutes; Clostridia; Clostridiales; Ruminococcaceae
	865b	0.0011	0.005	0.0063	1	0	0.0026	0.0088	0.0133521								84	0.3223	0.0553	0.0339	3.8336e-13	Bacteria; Firmicutes; Clostridia; Clostridiales; Ruminococcaceae; Oscillibacter
	1408b	0.009	0.0126	0.0131	1	0.0001	0.0188	0.0091	0.0137811								2256	0.1066	0.0214	0.0126	3.8336e-13	Bacteria; Firmicutes; Clostridia; Clostridiales; Ruminococcaceae
	771b	0.0179	0.0256	0.0252	1	0.0004	0.0388	0.0158	0.016076								104	0.3142	0.0973	0.1014	1.53344e-12	Bacteria; Firmicutes; Clostridia; Clostridiales; Ruminococcaceae; Clostridium_IV
	1452b	0.0084	0.0139	0.0143	1	0	0.0202	0.0091	0.018827								20	1.0694	0.3942	0.2088	1.53344e-12	Bacteria; Firmicutes; Clostridia; Clostridiales; Ruminococcaceae
	658b	0.0323	0.0434	0.0454	1	0.0002	0.0681	0.0286	0.0196027								188	0.1749	0.0271	0.0072	1.53344e-12	Bacteria; Firmicutes; Clostridia; Clostridiales
	2284b	0.0082	0.0136	0.0174	1	0.0003	0.0206	0.011	0.035297								111	0.947	0.2256	0.0971	1.9168e-12	Bacteria; Firmicutes; Clostridia; Clostridiales; Lachnospiraceae; Clostridium_XlVa
Anaerostipes	60	0.36629	0.0955	0.06643	0.000293912	0.4667	0.1248	0.0588	9.25924e-07								3647	0.0362	0.0084	0.0064	2.68352e-12	Bacteria; Firmicutes; Clostridia; Clostridiales; Lachnospiraceae
	2512	0.02257	0.00671	0.00379	0.000566639	0.0274	0.0091	0.0031	2.31357e-05								506	0	0.0025	0.0144	7.6672e-12	Bacteria; Firmicutes; Clostridia; Clostridiales; Ruminococcaceae
	1460	0.01529	0.005	0.00179	0.00086389	0.0182	0.0067	0.0013	8.09547e-05								222	0.0577	0.0147	0.0053	1.26509e-11	Bacteria; Firmicutes; Clostridia; Clostridiales; Ruminococcaceae
	1923b	0.0096	0.0024	0.0016	0.0775656	0.012	0.0036	0.0011	0.00278089								565	0	0.0021	0.0092	1.26509e-11	Bacteria; Firmicutes; Clostridia; Clostridiales
	1415b	0.0085	0.0026	0.0017	0.0928211	0.0099	0.0041	0.001	0.0175181								212	0.0009	0.0117	0.1083	2.14682e-11	Bacteria; Firmicutes; Clostridia; Clostridiales
Anaerotruncus	1005	0	0.00036	0.00293	0.00188052	0	0.0004	0.0028	0.0189911								3345	0.7132	0.1741	0.0786	5.63539e-11	Bacteria; Firmicutes; Clostridia; Clostridiales; Lachnospiraceae
Bacteria_unclassified	691	0.0005	0.01629	0.02636	1.49965e-05	0	0.0051	0.0363	3.8336e-13								2337	0.0072	0.001	0.0007	8.2039e-11	Bacteria; Firmicutes; Clostridia; Clostridiales; Lachnospiraceae
	417	0.00029	0.0085	0.01114	7.28872e-05	0	0.0057	0.0122	0.0002095								245	0.002	0.0233	0.0941	1.44143e-10	Bacteria; Firmicutes; Clostridia; Clostridiales; Lachnospiraceae
	447	0.02164	0.00093	0.00029	0.000171416	0.0274	0.0037	0.0002	2.03257e-05								65	0.0158	0.1624	0.3399	2.19665e-10	Bacteria; Firmicutes; Clostridia; Clostridiales; Ruminococcaceae
	218	0	0.01429	0.04579	0.000283587	0	0.0084	0.0486	1.8947e-05								524	0	0.0006	0.0053	3.98694e-10	Bacteria
	462	0.00257	0.00607	0.01357	0.000466989	0	0.0061	0.0139	3.80033e-06								161	0.1516	0.0175	0	4.23229e-10	Bacteria; Firmicutes; Clostridia; Clostridiales
	234	0	0.00693	0.06207	0.00266533	0	0.0027	0.0653	0.000218435								135	0.4556	0.0726	0.0222	4.7345e-10	Bacteria; Firmicutes; Clostridia; Clostridiales; Ruminococcaceae
	666	0.00036	0.00086	0.00407	0.00595281	0	0.001	0.0039	0.0186164								1588	0	0.0035	0.0118	6.34461e-10	Bacteria; Firmicutes; Clostridia; Clostridiales; Ruminococcaceae
	608	0.00229	0.01414	0.02129	0.0140866	0	0.0091	0.0254	7.25845e-06								3125	0.0102	0.0016	0.0012	7.32601e-10	Bacteria; Firmicutes; Clostridia; Clostridiales; Lachnospiraceae
	196	0.02021	0.07014	0.06664	0.0152838	0.0023	0.0581	0.0766	3.34287e-05								209	0	0.0162	0.0616	8.08506e-10	Bacteria; Firmicutes; Clostridia; Clostridiales; Ruminococcaceae
	524	0	0.00236	0.00371	0.0267436	0	0.0006	0.0053	3.98694e-10								123	0.4332	0.0922	0.1303	9.44216e-10	Bacteria; Firmicutes; Clostridia; Clostridiales; Lachnospiraceae
	185b	0.0244	0.072	0.0625	0.0802119	0.005	0.0573	0.0779	2.57631e-05								296	0.7757	0.2639	0.2893	9.45749e-10	Bacteria; Firmicutes; Clostridia; Clostridiales; Lachnospiraceae
	236b	0	0.0286	0.0419	0.0904646	0	0.0169	0.0475	0.0373656								186	0	0.0337	0.1239	9.9942e-10	Bacteria; Firmicutes
	302b	0.0034	0.0185	0.0249	0.124326	0	0.0152	0.0261	0.0455329								1586	0	0.0036	0.0499	1.47709e-09	Bacteria; Firmicutes; Clostridia; Clostridiales; Ruminococcaceae
	1181b	0	0.0011	0.0034	0.407042	0	0.0003	0.0041	0.000349933								2043	0.0019	0.0229	0.1311	1.55529e-09	Bacteria; Firmicutes; Clostridia; Clostridiales
	957b	0	0.0006	0.0039	0.789544	0	0	0.0045	0.00398211								438	0.0006	0.008	0.0231	2.8154e-09	Bacteria; Firmicutes; Clostridia; Clostridiales; Ruminococcaceae; Oscillibacter
	487b	0.0001	0.0078	0.0076	1	0	0.0021	0.0128	0.000127767								1334	0.0537	0.0212	0.0091	4.18936e-09	Bacteria; Firmicutes; Clostridia; Clostridiales; Ruminococcaceae
	847b	0	0.0056	0.007	1	0	0.0019	0.01	0.01893								54	0.4846	0.1939	0.1471	4.93844e-09	Bacteria; Firmicutes; Clostridia; Clostridiales; Lachnospiraceae
	200b	0.0219	0.0664	0.0668	1	0.0023	0.0443	0.0934	0.0456258								1370	0	0.0068	0.0169	4.94918e-09	Bacteria; Firmicutes; Clostridia; Clostridiales
Bacteroidales_unclassified	1231	0.00157	0.01207	0.02943	4.67231e-05	0.0003	0.0118	0.0268	0.00910406								786	0.0782	0.0173	0.019	5.06074e-09	Bacteria; Firmicutes; Clostridia; Clostridiales; Lachnospiraceae
Blautia	42	0.63321	0.23371	0.16436	6.58129e-08	0.7294	0.2537	0.2181	2.31607e-07								393	0.0008	0.0149	0.0372	5.87461e-09	Bacteria; Firmicutes; Clostridia; Clostridiales; Ruminococcaceae
	1223	0.04743	0.01814	0.00971	0.0427967	0.0578	0.0202	0.0108	0.00471807								258	0.0001	0.0029	0.0583	6.25145e-09	Bacteria; Firmicutes; Clostridia; Clostridiales
	26a	0.10493	0.72036	0.48886	0.0480299	0.0558	0.4789	0.6284	1								509	0	0.0006	0.0089	1.13896e-08	Bacteria; Firmicutes; Clostridia; Clostridiales; Ruminococcaceae
	2370b	0.4327	0.0201	0.005	0.323759	0.5674	0.0658	0.0037	0.0385156								96	0	0.0491	0.2392	1.2519e-08	Bacteria; Firmicutes; Clostridia; Clostridiales; Lachnospiraceae
	830b	0.0227	0.0107	0.0065	1	0.0282	0.0115	0.0062	0.0332432								94	0.305	0.1205	0.0812	1.74701e-08	Bacteria; Firmicutes; Clostridia; Clostridiales; Ruminococcaceae; Flavonifractor
Butyricicoccus	67	0.57957	0.24093	0.207	0.000112467	0.6596	0.2963	0.2014	6.31607e-05								2236	0.009	0.0019	0.0009	1.87283e-08	Bacteria; Firmicutes; Clostridia; Clostridiales; Ruminococcaceae
	546	0.02871	0.24743	0.35529	0.0011769	0.0146	0.1747	0.3849	0.000762116								398	0.0097	0.0234	0.0512	2.03579e-08	Bacteria; Firmicutes; Clostridia; Clostridiales; Lachnospiraceae; Clostridium_XlVb
	1446	0.13029	0.04064	0.027	0.0090288	0.1596	0.0524	0.0243	0.000461307								451	0.0307	0.0075	0.003	2.34371e-08	Bacteria; Firmicutes; Clostridia; Clostridiales; Lachnospiraceae; Clostridium_XlVb
	761b	0.0462	0.0221	0.0191	1	0.0607	0.0252	0.0142	0.0113561								1021	0.0989	0.0263	0.0101	2.62165e-08	Bacteria; Firmicutes; Erysipelotrichia; Erysipelotrichales; Erysipelotrichaceae
Butyricimonas	179	0.011	0.03886	0.183	0.00165269	0	0.0368	0.1829	0.00142455								98	0.0034	0.1665	0.4394	4.29609e-08	Bacteria; Bacteroidetes; Bacteroidia; Bacteroidales; Rikenellaceae; Alistipes
	3858	0.00257	0.01064	0.03964	0.00335704	0	0.0097	0.0396	0.00281996								446	0.0151	0.0038	0.0037	5.10628e-08	Bacteria; Firmicutes; Clostridia; Clostridiales; Ruminococcaceae
Campylobacter	89	7e-05	0	0.26271	0.00807577	0.0001	0	0.2627	0.00807576								159	0.0066	0.0261	0.1485	9.66393e-08	Bacteria; Firmicutes; Clostridia; Clostridiales
	1374	0	0	0.01571	0.0359232	0	0	0.0157	0.0359232								2270	0.0061	0.0005	0.0001	1.1054e-07	Bacteria; Firmicutes; Clostridia; Clostridiales; Lachnospiraceae
Clostridiales_unclassified	188	0.13493	0.01214	0.00929	3.05423e-09	0.1749	0.0271	0.0072	1.53344e-12								173	0.3733	0.1514	0.1103	1.13922e-07	Bacteria; Firmicutes; Clostridia; Clostridiales; Lachnospiraceae
	161	0.11914	0.00207	0	1.21057e-08	0.1516	0.0175	0	4.23229e-10								625	0.0451	0.0141	0.0051	1.70795e-07	Bacteria; Firmicutes; Erysipelotrichia; Erysipelotrichales; Erysipelotrichaceae
	1370	0.00071	0.01086	0.01457	4.26281e-07	0	0.0068	0.0169	4.94918e-09								623	0	0.0009	0.0054	1.8397e-07	Bacteria; Firmicutes; Clostridia; Clostridiales; Ruminococcaceae
	565	7e-05	0.00429	0.00771	1.57444e-06	0	0.0021	0.0092	1.26509e-11								1026	0.0532	0.017	0.004	2.04115e-07	Bacteria; Firmicutes; Clostridia; Clostridiales; Lachnospiraceae; Clostridium_XlVa
	1595	0.00757	0.02471	0.06764	4.27065e-06	0.0038	0.0212	0.0688	1.18676e-06								24	0.9153	0.3677	0.2466	2.21834e-07	Bacteria; Firmicutes; Clostridia; Clostridiales; Ruminococcaceae; Clostridium_IV
	258	7e-05	0.00986	0.05236	2.28013e-05	0.0001	0.0029	0.0583	6.25145e-09								42	0.7294	0.2537	0.2181	2.31607e-07	Bacteria; Firmicutes; Clostridia; Clostridiales; Lachnospiraceae; Blautia
	212	0.00129	0.03229	0.09121	2.50829e-05	0.0009	0.0117	0.1083	2.14682e-11								210	0.1618	0.0278	0.0242	2.54541e-07	Bacteria; Firmicutes; Clostridia; Clostridiales; Ruminococcaceae
	2263	0.00964	0	0	0.000151016	0.0128	0.0011	0	2.27543e-06								400	0.0454	0.01	0.0077	2.9657e-07	Bacteria; Firmicutes; Clostridia; Clostridiales; Lachnospiraceae
	2043	0.00757	0.04471	0.11121	0.000311026	0.0019	0.0229	0.1311	1.55529e-09								1127	0.0003	0.0074	0.019	3.39854e-07	Bacteria; Firmicutes; Clostridia; Clostridiales; Lachnospiraceae
	2768	0.002	0.02071	0.05057	0.000695942	0.0004	0.0134	0.0549	1.59261e-05								1217	0.0039	0.0034	0.0166	3.71567e-07	Bacteria; Firmicutes; Clostridia; Clostridiales; Ruminococcaceae
	159	0.00457	0.05771	0.12586	0.000860802	0.0066	0.0261	0.1485	9.66393e-08								2491	0	0.0489	0.1336	4.85142e-07	Bacteria; Firmicutes; Clostridia; Clostridiales; Ruminococcaceae
	2259	0.007	0	0	0.0010338	0.0099	0.0005	0	5.86054e-07								365	0.0002	0.0113	0.0226	4.86951e-07	Bacteria; Firmicutes; Clostridia; Clostridiales; Ruminococcaceae
	359	0.00043	0.0135	0.01571	0.000109881	0	0.009	0.0174	0.000970526								2259	0.0099	0.0005	0	5.86054e-07	Bacteria; Firmicutes; Clostridia; Clostridiales
	240	0	0.0235	0.0625	0.00207903	0	0.0119	0.0698	1.56058e-05								107	0.8461	0.1454	0.167	5.87202e-07	Bacteria; Firmicutes; Clostridia; Clostridiales; Lachnospiraceae
	653	0.00021	0.01	0.00786	4.15385e-05	0	0.0057	0.0103	0.00292238								1403	0.051	0.0059	0.0006	6.32428e-07	Bacteria; Firmicutes; Clostridia; Clostridiales; Ruminococcaceae
	2413	0.00207	0.00036	0.00014	0.00302678	0.0027	0.0005	0.0001	7.65052e-05								1022	0.0909	0.028	0.0197	6.72223e-07	Bacteria; Firmicutes; Clostridia; Clostridiales; Lachnospiraceae
	195	0.153	0.05471	0.05707	2.76816e-05	0.1609	0.0809	0.0515	0.00324179								1431	0.0161	0.0031	0.0008	7.19839e-07	Bacteria; Firmicutes; Clostridia; Clostridiales; Ruminococcaceae; Oscillibacter
	2845	7e-05	0.00086	0.00529	0.00123408	0	0.0008	0.0051	0.00506306								840	0.0073	0.0454	0.0622	7.27666e-07	Bacteria; Firmicutes; Clostridia; Clostridiales; Ruminococcaceae; Intestinimonas
	134	0.1995	0.03829	0.05079	0.00893667	0.2754	0.0459	0.0491	7.82e-07								134	0.2754	0.0459	0.0491	7.82e-07	Bacteria; Firmicutes; Clostridia; Clostridiales
	2307	0.00507	0.00014	0	0.00863909	0.0067	0.0007	0	0.000450029								139	0.0072	0.0594	0.1448	8.096e-07	Bacteria; Firmicutes; Clostridia; Clostridiales; Ruminococcaceae
	3390	0.006	0.00086	0.00043	0.0241408	0.0077	0.0015	0.0003	0.00150344								1011	0.0079	0.0006	0.0001	8.59893e-07	Bacteria; Firmicutes; Clostridia; Clostridiales; Ruminococcaceae; Clostridium_IV
	519	0.1	0.02136	0.02271	0.0417617	0.1277	0.0298	0.0215	0.00114055								60	0.4667	0.1248	0.0588	9.25924e-07	Bacteria; Firmicutes; Clostridia; Clostridiales; Lachnospiraceae; Anaerostipes
	142b	0.0286	0.0719	0.0751	0.116298	0.0063	0.0623	0.0871	2.76799e-06								31	0.9297	0.2495	0.3635	1.02804e-06	Bacteria; Firmicutes; Clostridia; Clostridiales; Lachnospiraceae
	208b	0.1389	0.0324	0.0205	0.0931773	0.1831	0.0461	0.0115	0.000513697								1595	0.0038	0.0212	0.0688	1.18676e-06	Bacteria; Firmicutes; Clostridia; Clostridiales
	1620b	0.0011	0.1478	0.1047	0.296959	0.0007	0.0566	0.1764	0.028087								839	0.021	0.1129	0.1953	1.31526e-06	Bacteria; Firmicutes; Clostridia; Clostridiales; Ruminococcaceae
	2952b	0.0034	0.0079	0.0125	1	0.0028	0.0043	0.0161	5.58711e-06								307	0	0.0104	0.0319	1.46052e-06	Bacteria; Firmicutes; Clostridia; Clostridiales; Ruminococcaceae
	433b	0.0026	0.0116	0.0134	0.234313	0.0001	0.0072	0.0178	6.21974e-06								3164	0.006	0.0011	0.0004	1.52514e-06	Bacteria; Firmicutes; Clostridia; Clostridiales; Lachnospiraceae
	687b	0.0004	0.0039	0.0046	1	0.0001	0.0014	0.0068	1.78325e-05								1054	0.0284	0.0068	0.0016	1.54999e-06	Bacteria; Firmicutes; Clostridia; Clostridiales; Ruminococcaceae; Oscillibacter
	1612b	0.011	0.0025	0.0021	0.229697	0.0157	0.003	0.0014	4.32852e-05								3127	0.0292	0.0028	0.0003	2.1692e-06	Bacteria; Firmicutes; Clostridia; Clostridiales; Lachnospiraceae
	2233b	0.0096	0.0009	0.0017	0.0973349	0.0138	0.0016	0.0012	4.70877e-05								2263	0.0128	0.0011	0	2.27543e-06	Bacteria; Firmicutes; Clostridia; Clostridiales
	1405b	0.0174	0.0023	0.002	0.085134	0.0244	0.0032	0.0016	8.67961e-05								652	0	0.0004	0.0046	2.30833e-06	Bacteria; Firmicutes; Clostridia; Clostridiales; Ruminococcaceae
	913b	0.0017	0.0104	0.0181	0.10876	0.0009	0.0057	0.0219	8.70658e-05								216	0.0638	0.2144	0.3793	2.49568e-06	Bacteria; Firmicutes; Clostridia; Clostridiales; Ruminococcaceae
	812b	0	0.0015	0.0021	0.320405	0	0.0006	0.0029	0.000167864								142	0.0063	0.0623	0.0871	2.76799e-06	Bacteria; Firmicutes; Clostridia; Clostridiales
	341b	0.0115	0.0199	0.0193	1	0.0056	0.0195	0.0207	0.00135137								193	0.0918	0.0233	0.0059	3.21653e-06	Bacteria; Firmicutes; Clostridia; Clostridiales; Ruminococcaceae; Clostridium_IV
	2298b	0.0025	0.0006	0.0004	0.473055	0.0034	0.0006	0.0005	0.00188113								63	0.4918	0.1956	0.0919	3.32627e-06	Bacteria; Firmicutes; Erysipelotrichia; Erysipelotrichales; Erysipelotrichaceae; Faecalicoccus
	1811b	0.0045	0.0009	0.0005	0.0670842	0.0058	0.0013	0.0005	0.00308987								2235	0.0113	0.0013	0.0006	3.35383e-06	Bacteria; Firmicutes; Clostridia; Clostridiales; Lachnospiraceae
	1454b	0.0041	0.0012	0.0012	0.0547757	0.0051	0.0015	0.0013	0.00370057								2311	0.1334	0.0134	0.003	3.35758e-06	Bacteria; Firmicutes; Clostridia; Clostridiales; Lachnospiraceae
	251b	0.0031	0.0242	0.0249	1	0	0.0091	0.0399	0.00596758								692	0.0001	0.0008	0.0069	3.71013e-06	Bacteria; Actinobacteria; Actinobacteria; Coriobacteriales; Coriobacteriaceae; Gordonibacter
	360b	0	0.0053	0.0159	0.0985885	0	0.0031	0.0171	0.0144186								462	0	0.0061	0.0139	3.80033e-06	Bacteria
	279b	0.0005	0.0212	0.0248	1	0	0.0097	0.0334	0.0155272								657	0.0067	0.0002	0	4.23274e-06	Bacteria; Firmicutes; Clostridia; Clostridiales; Ruminococcaceae
	2184b	0	0.0007	0.0011	1	0	0.0001	0.0017	0.0175719								602	0.1337	0.0353	0.0124	4.499e-06	Bacteria; Firmicutes; Erysipelotrichia; Erysipelotrichales; Erysipelotrichaceae
	2427b	0.0075	0.0021	0.0034	1	0.01	0.0025	0.0032	0.0209737								2952	0.0028	0.0043	0.0161	5.58711e-06	Bacteria; Firmicutes; Clostridia; Clostridiales
	2225b	0.0059	0.0018	0.0019	0.0756233	0.0068	0.0028	0.0013	0.0210389								433	0.0001	0.0072	0.0178	6.21974e-06	Bacteria; Firmicutes; Clostridia; Clostridiales
	416b	0.0041	0.0091	0.0089	1	0.0012	0.0082	0.0102	0.0211641								192	0.1588	0.0257	0.0016	6.45538e-06	Bacteria; Firmicutes; Clostridia; Clostridiales; Lachnospiraceae; Clostridium_XlVa
	643b	0.0011	0.0035	0.0034	1	0	0.0033	0.0036	0.0283454								608	0	0.0091	0.0254	7.25845e-06	Bacteria
	2995b	0.0014	0.0036	0.0051	1	0.0003	0.0031	0.0057	0.0324631								1652	0.0323	0.0104	0.0036	7.80137e-06	Bacteria; Firmicutes; Erysipelotrichia; Erysipelotrichales; Erysipelotrichaceae
	454a	0.00193	0.01457	0.01136	0.0068714	0.0003	0.0106	0.0132	0.107019								11	0.2137	0.7587	1.4995	7.91064e-06	Bacteria; Firmicutes; Clostridia; Clostridiales; Ruminococcaceae
	2966a	7e-05	0.00036	0.0125	0.00882279	0.0001	0.0009	0.0116	0.129658								1146	0.0287	0.0132	0.0048	8.81344e-06	Bacteria; Firmicutes; Clostridia; Clostridiales; Ruminococcaceae; Flavonifractor
	313a	0.00193	0.01686	0.01779	0.0356945	0	0.0159	0.0149	0.568745								892	0.0478	0.0191	0.0053	9.5407e-06	Bacteria; Firmicutes; Clostridia; Clostridiales; Ruminococcaceae
	3712a	0	0.00064	0.00371	0.0367643	0	0.0005	0.0036	0.0879797								3460	0.0076	0.0013	0.0001	1.04666e-05	Bacteria; Firmicutes; Clostridia; Clostridiales; Ruminococcaceae; Clostridium_IV
	2122a	7e-05	0.00057	0.00307	0.0450922	0.0001	0.0006	0.0028	1								1659	0.086	0.0355	0.0289	1.30737e-05	Bacteria; Firmicutes; Clostridia; Clostridiales; Ruminococcaceae; Oscillibacter
Coriobacteriaceae_unclassified	172a	0.08329	0.03936	0.02986	0.0456206	0.0857	0.0403	0.0427	1								1204	0.0036	0.0005	0.0009	1.51216e-05	Bacteria; Firmicutes; Clostridia; Clostridiales; Ruminococcaceae; Clostridium_IV
	1061b	0.0003	0.0016	0.0031	0.211488	0.0001	0.001	0.0035	0.00250984								2296	0.0119	0.0037	0.0011	1.53728e-05	Bacteria; Firmicutes; Erysipelotrichia; Erysipelotrichales; Erysipelotrichaceae
	780b	0.0002	0.0019	0.0033	1	0	0.001	0.004	0.00508073								240	0	0.0119	0.0698	1.56058e-05	Bacteria; Firmicutes; Clostridia; Clostridiales
Corynebacterium	3632a	7e-05	0.00129	0.00336	0.0199831	0	0.0012	0.0031	0.641598								8	5.719	2.455	2.7419	1.58552e-05	Bacteria; Firmicutes; Clostridia; Clostridiales; Lachnospiraceae
	52b	0.0211	0.2898	0.4703	1	0.0002	0.1477	0.5806	0.016147								2768	0.0004	0.0134	0.0549	1.59261e-05	Bacteria; Firmicutes; Clostridia; Clostridiales
Erysipelotrichaceae_unclassified	22	1.05986	0.33129	0.25321	2.24254e-08	1.3534	0.37	0.2721	3.8336e-13								1598	0.0001	0.0107	0.0345	1.66288e-05	Bacteria; Firmicutes; Clostridia; Clostridiales; Ruminococcaceae; Oscillibacter
	1021	0.07429	0.02221	0.01286	0.000439843	0.0989	0.0263	0.0101	2.62165e-08								79	0.5181	0.0976	0.0211	1.74197e-05	Bacteria; Firmicutes
	625	0.03486	0.01207	0.00621	0.000523992	0.0451	0.0141	0.0051	1.70795e-07								687	0.0001	0.0014	0.0068	1.78325e-05	Bacteria; Firmicutes; Clostridia; Clostridiales
	445	0.00693	0.00193	0.00229	0.0034405	0.0083	0.0027	0.0021	0.000419098								218	0	0.0084	0.0486	1.8947e-05	Bacteria
	602	0.09979	0.02707	0.01929	0.0142758	0.1337	0.0353	0.0124	4.499e-06								132	0.1621	0.0548	0.0294	1.9336e-05	Bacteria; Firmicutes
	1652b	0.0241	0.0093	0.0051	0.053791	0.0323	0.0104	0.0036	7.80137e-06								2631	0.0086	0.0012	0.0006	1.93996e-05	Bacteria; Firmicutes; Clostridia; Clostridiales; Ruminococcaceae
	2296b	0.0089	0.003	0.0019	0.0722422	0.0119	0.0037	0.0011	1.53728e-05								447	0.0274	0.0037	0.0002	2.03257e-05	Bacteria
	1087b	0.034	0.0125	0.0067	0.0799534	0.0447	0.0147	0.0046	8.39959e-05								855	0.0329	0.0132	0.0043	2.19603e-05	Bacteria; Firmicutes; Clostridia; Clostridiales; Ruminococcaceae; Clostridium_IV
	3100b	0.0056	0.0024	0.0009	0.680852	0.0076	0.0027	0.0004	0.000840836								2512	0.0274	0.0091	0.0031	2.31357e-05	Bacteria; Firmicutes; Clostridia; Clostridiales; Lachnospiraceae; Anaerostipes
	1306b	0.0031	0.0007	0.0005	1	0.0044	0.0007	0.0005	0.0045637								3742	0.0019	0	0.0001	2.45313e-05	Bacteria; Firmicutes; Clostridia; Clostridiales; Lachnospiraceae
Faecalibacterium	3385a	0.00293	0.00979	0.00264	0.0424521	0.0021	0.0085	0.0024	0.17761								199	0.1299	0.0482	0.0379	2.5398e-05	Bacteria; Firmicutes; Clostridia; Clostridiales; Lachnospiraceae
	1335b	0.0192	0.0511	0.0189	0.715863	0.011	0.0506	0.0135	0.00374749								185	0.005	0.0573	0.0779	2.57631e-05	Bacteria
	683b	0.0295	0.0795	0.0306	1	0.0144	0.0805	0.021	0.00197942								196	0.0023	0.0581	0.0766	3.34287e-05	Bacteria
	505b	0.1356	0.311	0.1139	1	0.0642	0.3165	0.0897	0.00270308								297	0.2407	0.1028	0.0482	3.39861e-05	Bacteria; Firmicutes; Clostridia; Clostridiales; Ruminococcaceae; Clostridium_IV
	2900b	0.0059	0.0149	0.0059	1	0.0022	0.0158	0.0039	0.00485363								791	0.1011	0.0357	0.0174	4.06992e-05	Bacteria; Firmicutes; Clostridia; Clostridiales; Ruminococcaceae
	968b	0.0372	0.0911	0.0299	1	0.0222	0.0911	0.0204	0.00844421								1203	0.0294	0.0068	0.0049	4.29534e-05	Bacteria; Firmicutes; Clostridia; Clostridiales; Lachnospiraceae
	301b	0.1119	0.2954	0.1119	1	0.0521	0.2978	0.0814	0.00849625								1612	0.0157	0.003	0.0014	4.32852e-05	Bacteria; Firmicutes; Clostridia; Clostridiales
	494b	0.0622	0.1585	0.0636	1	0.0296	0.1627	0.0445	0.0130176								2233	0.0138	0.0016	0.0012	4.70877e-05	Bacteria; Firmicutes; Clostridia; Clostridiales
	3b	2.1179	3.945	1.7716	1	1.2718	3.9266	1.688	0.0141101								90	0.0053	0.1112	0.5987	5.30731e-05	Bacteria; Firmicutes; Bacilli; Lactobacillales; Enterococcaceae; Enterococcus
	1470b	0.016	0.0361	0.0163	1	0.0084	0.0375	0.012	0.0377665								2249	0.0087	0.0022	0.0018	6.04922e-05	Bacteria; Firmicutes; Clostridia; Clostridiales; Lachnospiraceae
Faecalicoccus	63	0.45079	0.11264	0.11	3.44775e-08	0.4918	0.1956	0.0919	3.32627e-06								67	0.6596	0.2963	0.2014	6.31607e-05	Bacteria; Firmicutes; Clostridia; Clostridiales; Ruminococcaceae; Butyricicoccus
Firmicutes_unclassified	304	0	0.01764	0.06157	1.4606e-10	0	0.0193	0.053	0.00010142								2413	0.0027	0.0005	0.0001	7.65052e-05	Bacteria; Firmicutes; Clostridia; Clostridiales
	79	0.439	0.02543	0.02221	3.49862e-06	0.5181	0.0976	0.0211	1.74197e-05								1460	0.0182	0.0067	0.0013	8.09547e-05	Bacteria; Firmicutes; Clostridia; Clostridiales; Lachnospiraceae; Anaerostipes
	141	0.01114	0.04814	0.12886	5.76985e-06	0.0007	0.0534	0.1153	0.00184022								1087	0.0447	0.0147	0.0046	8.39959e-05	Bacteria; Firmicutes; Erysipelotrichia; Erysipelotrichales; Erysipelotrichaceae
	220	0.00143	0.02764	0.04571	0.000137163	0	0.0208	0.0466	0.000913871								394	0	0.0002	0.0382	8.39963e-05	Bacteria; Firmicutes; Clostridia; Clostridiales; Peptococcaceae_1; Peptococcus
	132	0.13143	0.05836	0.01829	0.000203863	0.1621	0.0548	0.0294	1.9336e-05								1177	0.0281	0.0065	0.0038	8.41499e-05	Bacteria; Firmicutes; Clostridia; Clostridiales; Lachnospiraceae
	3437a	0.00086	0.00464	0.01357	0.000574776	0	0.0065	0.0103	1								1405	0.0244	0.0032	0.0016	8.67961e-05	Bacteria; Firmicutes; Clostridia; Clostridiales
	517	0.00014	0.00514	0.02364	0.000657785	0	0.0033	0.0244	0.000151376								913	0.0009	0.0057	0.0219	8.70658e-05	Bacteria; Firmicutes; Clostridia; Clostridiales
	723	0.00021	0.00543	0.0045	0.000870915	0	0.0027	0.0064	0.00013251								3217	0.2196	0.0222	0.0044	9.51007e-05	Bacteria; Firmicutes; Clostridia; Clostridiales; Lachnospiraceae
	796	0	0.0015	0.00279	0.00507322	0	0.001	0.0029	0.00675714								2678	0.0096	0.0022	0.0009	9.78549e-05	Bacteria; Firmicutes; Clostridia; Clostridiales; Ruminococcaceae; Oscillibacter
	2433	0.00871	0.0005	0.00057	0.00689469	0.0103	0.0019	0.0005	0.0151313								304	0	0.0193	0.053	0.00010142	Bacteria; Firmicutes
	455a	0	0.02121	0.02607	0.00749672	0	0.0158	0.0258	0.63819								215	0.0959	0.0334	0.0277	0.000102826	Bacteria; Firmicutes; Clostridia; Clostridiales; Lachnospiraceae
	878	0.028	0.00121	0.00229	0.0107205	0.0353	0.0049	0.0021	0.00242782								1152	0.0504	0.0134	0.0064	0.000104338	Bacteria; Firmicutes; Clostridia; Clostridiales; Lachnospiraceae
	895	0.0445	0.00171	0.00457	0.0138889	0.0574	0.0073	0.004	0.00121577								604	0.1479	0.0705	0.0379	0.000115177	Bacteria; Firmicutes; Clostridia; Clostridiales; Lachnospiraceae
	1409	0.02464	0.0015	0.00229	0.0191596	0.0306	0.0049	0.0021	0.0081407								1052	0	0.0003	0.0036	0.000116549	Bacteria; Firmicutes; Clostridia; Clostridiales; Ruminococcaceae
	3382a	7e-05	0.0025	0.00721	0.0242791	0	0.0033	0.0054	1								1869	0.0504	0.0149	0.0086	0.000117314	Bacteria; Firmicutes; Clostridia; Clostridiales; Lachnospiraceae
	597	0.00021	0.00193	0.00357	0.0256709	0	0.0014	0.0039	0.00330706								487	0	0.0021	0.0128	0.000127767	Bacteria
	440a	0	0.00321	0.01664	0.041728	0	0.0024	0.0166	0.0603486								723	0	0.0027	0.0064	0.00013251	Bacteria; Firmicutes
	186	0.01079	0.07957	0.07921	0.0469504	0	0.0337	0.1239	9.9942e-10								517	0	0.0033	0.0244	0.000151376	Bacteria; Firmicutes
	1911b	0.0022	0.0004	0.0005	0.287209	0.0028	0.0006	0.0005	0.0371645								1391	0.0197	0.0042	0.0029	0.000158249	Bacteria; Firmicutes; Clostridia; Clostridiales; Lachnospiraceae
	1196b	0	0.0001	0.0014	0.832566	0	0	0.0016	0.0439488								812	0	0.0006	0.0029	0.000167864	Bacteria; Firmicutes; Clostridia; Clostridiales
	599b	0	0.0014	0.0037	1	0	0.0002	0.0048	0.00161433								764	0.0992	0.0459	0.0157	0.000172288	Bacteria; Firmicutes; Clostridia; Clostridiales; Lachnospiraceae
	219b	0.0207	0.0529	0.0346	1	0.0032	0.0387	0.0536	0.00366159								409	0.0243	0.0079	0.0068	0.00017883	Bacteria; Firmicutes; Clostridia; Clostridiales; Lachnospiraceae
	809b	0	0.0012	0.0042	1	0	0	0.0054	0.00691073								3132	0.0079	0.0026	0.0009	0.000180436	Bacteria; Firmicutes; Clostridia; Clostridiales; Lachnospiraceae; Clostridium_XlVa
	1606b	0.0024	0.0002	0.0001	1	0.0036	0.0002	0.0001	0.043167								2762	0.0482	0.0184	0.0069	0.000196592	Bacteria; Firmicutes; Clostridia; Clostridiales; Lachnospiraceae
Flavonifractor	94	0.25329	0.11757	0.07	1.59327e-06	0.305	0.1205	0.0812	1.74701e-08								417	0	0.0057	0.0122	0.0002095	Bacteria
	620	0.00229	0.005	0.0105	0.00997727	0.0012	0.0051	0.0101	0.0287854								660	0.3286	0.1609	0.0986	0.000211263	Bacteria; Firmicutes; Clostridia; Clostridiales; Lachnospiraceae
	1146	0.02307	0.01157	0.0065	0.0174825	0.0287	0.0132	0.0048	8.81344e-06								234	0	0.0027	0.0653	0.000218435	Bacteria
	1678b	0.0062	0.0029	0.0017	0.672373	0.0074	0.0035	0.0013	0.0247031								44	0	0.3215	0.4429	0.000225071	Bacteria; Firmicutes; Negativicutes; Selenomonadales; Acidaminococcaceae; Phascolarctobacterium
Gemmiger	3424a	0	0.00136	0.004	0.0232875	0	0.0011	0.0039	0.0933185								268	0.0049	0.0095	0.0369	0.000225939	Bacteria; Firmicutes; Clostridia; Clostridiales; Ruminococcaceae
	128b	0.0008	0.1283	0.1583	1	0	0.0264	0.2515	0.00853143								742	0	0.0081	0.0127	0.000229027	Bacteria; Firmicutes; Clostridia; Clostridiales; Ruminococcaceae
Gordonibacter	598a	0.0115	0.00571	0.00357	0.00770562	0.0114	0.0067	0.0044	1								87	0.0001	0.1578	0.2761	0.000260621	Bacteria; Firmicutes; Clostridia; Clostridiales; Ruminococcaceae
	692b	0.0001	0.0038	0.0041	1	0.0001	0.0008	0.0069	3.71013e-06								3343	0.0209	0.0042	0.0019	0.000284708	Bacteria; Firmicutes; Clostridia; Clostridiales; Lachnospiraceae
Lachnospiraceae_unclassified	3647	0.02914	0.00579	0.00607	9.50349e-10	0.0362	0.0084	0.0064	2.68352e-12								2240	0.0088	0.0023	0.0007	0.000287702	Bacteria; Firmicutes; Clostridia; Clostridiales; Ruminococcaceae; Oscillibacter
	54	0.42071	0.15114	0.15	1.13697e-08	0.4846	0.1939	0.1471	4.93844e-09								720	0	0.0013	0.008	0.000290117	Bacteria; Firmicutes; Clostridia; Clostridiales; Ruminococcaceae
	96	0.00836	0.06036	0.23707	2.29161e-08	0	0.0491	0.2392	1.2519e-08								85	1.0049	0.3857	0.2757	0.000291257	Bacteria; Firmicutes; Clostridia; Clostridiales; Lachnospiraceae
	1393	1.39564	0.49071	0.251	1.22878e-07	1.8388	0.5214	0.2476	3.8336e-13								629	0	0.0021	0.008	0.000293995	Bacteria; Firmicutes; Clostridia; Clostridiales; Ruminococcaceae
	786	0.06257	0.01243	0.01771	1.09385e-06	0.0782	0.0173	0.019	5.06074e-09								348	1.653	0.8978	0.5143	0.00029533	Bacteria; Firmicutes; Clostridia; Clostridiales; Lachnospiraceae
	2337	0.00536	0.00071	0.00064	2.13885e-06	0.0072	0.001	0.0007	8.2039e-11								1434	0.0062	0.0019	0.0014	0.00030731	Bacteria; Firmicutes; Clostridia; Clostridiales; Ruminococcaceae; Clostridium_IV
	123	0.34079	0.07579	0.11736	3.52635e-06	0.4332	0.0922	0.1303	9.44216e-10								1790	0.129	0.0587	0.0231	0.000307979	Bacteria; Firmicutes; Clostridia; Clostridiales; Lachnospiraceae
	3125	0.00757	0.00136	0.00107	1.78117e-05	0.0102	0.0016	0.0012	7.32601e-10								59	0.0101	0.1812	0.3308	0.00031773	Bacteria; Firmicutes; Clostridia; Clostridiales; Ruminococcaceae
	85	0.90079	0.2585	0.28593	2.15204e-05	1.0049	0.3857	0.2757	0.000291257								868	0	0.0033	0.0181	0.000328977	Bacteria; Firmicutes; Clostridia; Clostridiales; Ruminococcaceae
	8	5.05571	2.21807	2.47643	2.54816e-05	5.719	2.455	2.7419	1.58552e-05								1181	0	0.0003	0.0041	0.000349933	Bacteria
	3164	0.00471	0.0005	0.0005	6.648e-05	0.006	0.0011	0.0004	1.52514e-06								1384	0.0151	0.0027	0.0032	0.000385595	Bacteria; Firmicutes; Clostridia; Clostridiales; Lachnospiraceae
	296	0.61507	0.25564	0.27543	9.80291e-05	0.7757	0.2639	0.2893	9.45749e-10								445	0.0083	0.0027	0.0021	0.000419098	Bacteria; Firmicutes; Erysipelotrichia; Erysipelotrichales; Erysipelotrichaceae
	3345	0.51743	0.16064	0.09536	0.000113468	0.7132	0.1741	0.0786	5.63539e-11								3096	0.0041	0.0009	0.0007	0.000421798	Bacteria; Firmicutes; Clostridia; Clostridiales; Lachnospiraceae
	337	0.02879	0.00421	0.00657	0.000152617	0.0336	0.0088	0.0061	0.000516354								1410	0.0181	0.0079	0.0022	0.00042519	Bacteria; Firmicutes; Clostridia; Clostridiales; Ruminococcaceae
	2311	0.10179	0.00371	0.0015	0.000161255	0.1334	0.0134	0.003	3.35758e-06								2307	0.0067	0.0007	0	0.000450029	Bacteria; Firmicutes; Clostridia; Clostridiales
	1581a	0.00021	0.00157	0.00757	0.000327972	0	0.0023	0.0062	0.761802								1446	0.1596	0.0524	0.0243	0.000461307	Bacteria; Firmicutes; Clostridia; Clostridiales; Ruminococcaceae; Butyricicoccus
	348	1.50179	0.745	0.54857	0.000335441	1.653	0.8978	0.5143	0.00029533								3769	0.0109	0.0787	0.1148	0.00046751	Bacteria; Firmicutes; Clostridia; Clostridiales; Ruminococcaceae
	150a	0.11107	0.05214	0.0375	0.000403774	0.1087	0.0616	0.0472	1								1504	0.0271	0.0117	0.0061	0.000479588	Bacteria; Firmicutes; Clostridia; Clostridiales; Lachnospiraceae
	3109	0.00564	0.00029	0	0.000439258	0.0067	0.0012	0	0.0014193								1086	0.0259	0.0134	0.0073	0.000483786	Bacteria; Firmicutes; Clostridia; Clostridiales; Ruminococcaceae
	2343	0.00864	0.00043	0.00029	0.000488811	0.0103	0.0018	0.0003	0.00100008								2267	0.0319	0.0098	0.0026	0.000487472	Bacteria; Firmicutes; Clostridia; Clostridiales; Lachnospiraceae; Clostridium_XlVa
	1137	0.00129	0.00457	0.01821	0.000601126	0.0002	0.0049	0.0172	0.00799092								289	0.0001	0.0158	0.0474	0.000498223	Bacteria; Firmicutes; Clostridia; Clostridiales; Ruminococcaceae; Oscillibacter
	1127	0.00221	0.01043	0.01664	0.000708911	0.0003	0.0074	0.019	3.39854e-07								208	0.1831	0.0461	0.0115	0.000513697	Bacteria; Firmicutes; Clostridia; Clostridiales
	400	0.03414	0.01036	0.006	0.000972998	0.0454	0.01	0.0077	2.9657e-07								337	0.0336	0.0088	0.0061	0.000516354	Bacteria; Firmicutes; Clostridia; Clostridiales; Lachnospiraceae
	199	0.10736	0.04571	0.03371	0.00100252	0.1299	0.0482	0.0379	2.5398e-05								439	0	0.0099	0.0314	0.000540406	Bacteria; Firmicutes; Clostridia; Clostridiales; Ruminococcaceae
	660	0.28757	0.12314	0.1175	0.00194396	0.3286	0.1609	0.0986	0.000211263								97	0.0034	0.1459	0.3034	0.000564254	Bacteria; Firmicutes; Clostridia; Clostridiales; Ruminococcaceae
	173	0.293	0.15414	0.10864	0.00278164	0.3733	0.1514	0.1103	1.13922e-07								318	0.0018	0.0203	0.0265	0.000571125	Bacteria; Firmicutes; Clostridia; Clostridiales; Lachnospiraceae
	3217	0.16671	0.00636	0.00264	0.00286579	0.2196	0.0222	0.0044	9.51007e-05								3889	0.007	0.0023	0.0014	0.000617529	Bacteria; Firmicutes; Clostridia; Clostridiales; Lachnospiraceae
	318	0.00657	0.02193	0.02664	0.00379497	0.0018	0.0203	0.0265	0.000571125								1003	0	0.0008	0.0028	0.000623077	Bacteria; Firmicutes; Clostridia; Clostridiales; Lachnospiraceae; Clostridium_XlVb
	1869	0.04071	0.0095	0.01107	0.00380231	0.0504	0.0149	0.0086	0.000117314								419	0.0717	0.0006	0	0.000725303	Bacteria; Firmicutes; Clostridia; Clostridiales; Lachnospiraceae
	2270	0.00414	0.00057	0	0.00482758	0.0061	0.0005	0.0001	1.1054e-07								103	0	0.0084	0.5393	0.000726984	Bacteria; Firmicutes; Clostridia; Clostridiales; Ruminococcaceae
	33a	0.61736	0.27229	0.27964	0.00862407	0.641	0.3518	0.2797	0.493352								948	0	0.0004	0.0032	0.000736128	Bacteria; Firmicutes; Clostridia; Clostridiales; Syntrophomonadaceae
	409	0.01971	0.00764	0.00586	0.00880889	0.0243	0.0079	0.0068	0.00017883								546	0.0146	0.1747	0.3849	0.000762116	Bacteria; Firmicutes; Clostridia; Clostridiales; Ruminococcaceae; Butyricicoccus
	2497a	0.00079	0.00186	0.00671	0.00918173	0.0002	0.0023	0.0061	0.189377								1072	0.0298	0.0111	0.0048	0.000762235	Bacteria; Firmicutes; Clostridia; Clostridiales; Lachnospiraceae
	215	0.07771	0.03007	0.02693	0.0101907	0.0959	0.0334	0.0277	0.000102826								58	0.3107	0.1334	0.0854	0.00076298	Bacteria; Firmicutes; Clostridia; Clostridiales; Ruminococcaceae; Clostridium_IV
	3038a	0.01607	0.00721	0.00543	0.0131622	0.0163	0.0092	0.0057	0.833861								3100	0.0076	0.0027	0.0004	0.000840836	Bacteria; Firmicutes; Erysipelotrichia; Erysipelotrichales; Erysipelotrichaceae
	604	0.125	0.05336	0.05029	0.0137702	0.1479	0.0705	0.0379	0.000115177								220	0	0.0208	0.0466	0.000913871	Bacteria; Firmicutes
	1674a	0.00086	0.00329	0.01207	0.0149235	0.0002	0.0039	0.0108	0.664911								359	0	0.009	0.0174	0.000970526	Bacteria; Firmicutes; Clostridia; Clostridiales
	1152	0.03921	0.00893	0.00879	0.0154129	0.0504	0.0134	0.0064	0.000104338								2343	0.0103	0.0018	0.0003	0.00100008	Bacteria; Firmicutes; Clostridia; Clostridiales; Lachnospiraceae
	1203	0.02243	0.00529	0.00536	0.0162689	0.0294	0.0068	0.0049	4.29534e-05								684	0.1958	0.0922	0.03	0.0010291	Bacteria; Firmicutes; Clostridia; Clostridiales; Lachnospiraceae
	3096	0.00321	0.00064	0.00071	0.0182525	0.0041	0.0009	0.0007	0.000421798								1433	0.0273	0.0106	0.0072	0.00107501	Bacteria; Firmicutes; Clostridia; Clostridiales; Lachnospiraceae
	3127	0.02007	0.00207	0.00079	0.0183638	0.0292	0.0028	0.0003	2.1692e-06								690	0.0046	0.0015	0.0003	0.00109257	Bacteria; Firmicutes; Clostridia; Clostridiales; Ruminococcaceae
	2235	0.00793	0.00114	0.00064	0.01862	0.0113	0.0013	0.0006	3.35383e-06								3092	0.0376	0.0211	0.0104	0.00110799	Bacteria; Firmicutes; Clostridia; Clostridiales; Lachnospiraceae; Clostridium_XlVb
	1022	0.06779	0.02614	0.02221	0.0251668	0.0909	0.028	0.0197	6.72223e-07								519	0.1277	0.0298	0.0215	0.00114055	Bacteria; Firmicutes; Clostridia; Clostridiales
	107	0.60171	0.13964	0.16686	0.0274211	0.8461	0.1454	0.167	5.87202e-07								790	0.0572	0.0225	0.0096	0.00119692	Bacteria; Firmicutes; Clostridia; Clostridiales; Ruminococcaceae
	2249b	0.0065	0.0019	0.0019	0.0800363	0.0087	0.0022	0.0018	6.04922e-05								895	0.0574	0.0073	0.004	0.00121577	Bacteria; Firmicutes
	3889b	0.0055	0.0021	0.0014	0.0812185	0.007	0.0023	0.0014	0.000617529								1356	0.0156	0.005	0.0031	0.00122977	Bacteria; Firmicutes; Clostridia; Clostridiales; Lachnospiraceae
	1427b	0.0141	0.0055	0.0041	0.101695	0.0166	0.0074	0.0031	0.00951984								306	0	0.0072	0.0284	0.00131029	Bacteria; Firmicutes; Clostridia; Clostridiales; Ruminococcaceae
	1907b	0.0244	0.0066	0.007	0.10269	0.0299	0.0106	0.0044	0.00385568								1067	0.0316	0.0122	0.0075	0.00132216	Bacteria; Firmicutes; Clostridia; Clostridiales; Lachnospiraceae
	245b	0.0131	0.0448	0.0692	0.120059	0.002	0.0233	0.0941	1.44143e-10								1641	0	0.002	0.0108	0.00132429	Bacteria; Firmicutes; Clostridia; Clostridiales; Ruminococcaceae
	1790b	0.104	0.0516	0.0301	0.121047	0.129	0.0587	0.0231	0.000307979								341	0.0056	0.0195	0.0207	0.00135137	Bacteria; Firmicutes; Clostridia; Clostridiales
	1583b	0.0662	0.0299	0.0356	0.149139	0.0762	0.0406	0.0276	0.0100406								3109	0.0067	0.0012	0	0.0014193	Bacteria; Firmicutes; Clostridia; Clostridiales; Lachnospiraceae
	31b	0.6924	0.2724	0.3351	0.149981	0.9297	0.2495	0.3635	1.02804e-06								179	0	0.0368	0.1829	0.00142455	Bacteria; Bacteroidetes; Bacteroidia; Bacteroidales; Porphyromonadaceae; Butyricimonas
	521b	0.0016	0.0068	0.0102	0.17224	0.0007	0.0054	0.0109	0.0417408								2226	0.043	0.0112	0.0049	0.00142973	Bacteria; Firmicutes; Clostridia; Clostridiales; Ruminococcaceae
	3447b	0.0375	0.0128	0.0186	0.172481	0.0453	0.0197	0.013	0.00657571								601	0.0001	0.0035	0.0061	0.00149005	Bacteria; Firmicutes; Clostridia; Clostridiales; Ruminococcaceae
	2762b	0.0371	0.017	0.0088	0.172877	0.0482	0.0184	0.0069	0.000196592								3390	0.0077	0.0015	0.0003	0.00150344	Bacteria; Firmicutes; Clostridia; Clostridiales
	488b	0.2061	0.0914	0.0911	0.186306	0.2358	0.1236	0.0694	0.0144015								1395	0.0101	0.0041	0.0023	0.00157212	Bacteria; Firmicutes; Clostridia; Clostridiales; Ruminococcaceae
	1177b	0.0204	0.005	0.0053	0.210359	0.0281	0.0065	0.0038	8.41499e-05								599	0	0.0002	0.0048	0.00161433	Bacteria; Firmicutes
	764b	0.0777	0.0433	0.0208	0.212143	0.0992	0.0459	0.0157	0.000172288								1090	0.0694	0.0129	0.0047	0.00162719	Bacteria; Firmicutes; Bacilli; Lactobacillales; Enterococcaceae; Enterococcus
	3742b	0.0012	0	0.0001	0.275578	0.0019	0	0.0001	2.45313e-05								1144	0.0392	0.0157	0.0086	0.00167447	Bacteria; Firmicutes; Clostridia; Clostridiales; Ruminococcaceae
	1391b	0.0141	0.0033	0.0037	0.313508	0.0197	0.0042	0.0029	0.000158249								1352	0	0.0084	0.0192	0.0016872	Bacteria; Bacteroidetes; Bacteroidia; Bacteroidales; Rikenellaceae
	3461b	0.0213	0.0074	0.0111	0.317514	0.0264	0.0088	0.0107	0.00618618								2042	0.0053	0.0012	0.0015	0.00175433	Bacteria; Firmicutes; Erysipelotrichia; Erysipelotrichales; Erysipelotrichaceae; Clostridium_XVIII
	3343b	0.0149	0.0039	0.0022	0.372681	0.0209	0.0042	0.0019	0.000284708								141	0.0007	0.0534	0.1153	0.00184022	Bacteria; Firmicutes
	684b	0.1561	0.0833	0.0416	0.408021	0.1958	0.0922	0.03	0.0010291								2298	0.0034	0.0006	0.0005	0.00188113	Bacteria; Firmicutes; Clostridia; Clostridiales
	3371b	0.0434	0.02	0.0196	0.41522	0.051	0.0252	0.016	0.0174325								1398	0.1404	0.0691	0.0534	0.00189429	Bacteria; Firmicutes; Clostridia; Clostridiales; Ruminococcaceae; Clostridium_IV
	866b	0.0913	0.0509	0.0214	0.469003	0.1078	0.0572	0.0166	0.020174								683	0.0144	0.0805	0.021	0.00197942	Bacteria; Firmicutes; Clostridia; Clostridiales; Ruminococcaceae; Faecalibacterium
	16b	1.0143	0.5701	0.5299	0.471086	1.1931	0.5755	0.5663	0.0163325								242	0.0306	0.0223	0.0665	0.00233895	Bacteria; Firmicutes; Clostridia; Clostridiales; Lachnospiraceae
	1504b	0.021	0.0111	0.0074	0.724067	0.0271	0.0117	0.0061	0.000479588								878	0.0353	0.0049	0.0021	0.00242782	Bacteria; Firmicutes
	419b	0.0466	0.0003	0.0001	0.915503	0.0717	0.0006	0	0.000725303								1061	0.0001	0.001	0.0035	0.00250984	Bacteria; Actinobacteria; Actinobacteria; Coriobacteriales; Coriobacteriaceae
	1384b	0.0105	0.0029	0.0031	1	0.0151	0.0027	0.0032	0.000385595								2943	0	0.0004	0.0055	0.0025319	Bacteria; Firmicutes; Clostridia; Clostridiales; Ruminococcaceae
	1072b	0.0221	0.0109	0.0059	1	0.0298	0.0111	0.0048	0.000762235								1979	0.0058	0.0022	0.0012	0.00255484	Bacteria; Firmicutes; Clostridia; Clostridiales; Ruminococcaceae; Clostridium_IV
	1433b	0.021	0.0102	0.0079	1	0.0273	0.0106	0.0072	0.00107501								1017	0.023	0.0073	0.0052	0.00259215	Bacteria; Firmicutes; Clostridia; Clostridiales; Lachnospiraceae
	1356b	0.0112	0.0049	0.0037	1	0.0156	0.005	0.0031	0.00122977								86	0.0062	0.1163	0.1331	0.00261254	Bacteria; Firmicutes; Clostridia; Clostridiales; Ruminococcaceae; Ruminococcus
	1067b	0.0235	0.0119	0.0089	1	0.0316	0.0122	0.0075	0.00132216								3266	0	0.0006	0.0042	0.00264611	Bacteria; Firmicutes; Clostridia; Clostridiales; Ruminococcaceae
	242b	0.0272	0.0399	0.0493	1	0.0306	0.0223	0.0665	0.00233895								505	0.0642	0.3165	0.0897	0.00270308	Bacteria; Firmicutes; Clostridia; Clostridiales; Ruminococcaceae; Faecalibacterium
	1017b	0.0169	0.0074	0.0056	1	0.023	0.0073	0.0052	0.00259215								1923	0.012	0.0036	0.0011	0.00278089	Bacteria; Firmicutes; Clostridia; Clostridiales; Lachnospiraceae; Anaerostipes
	951b	0.0301	0.0075	0.0087	1	0.0421	0.0089	0.0071	0.00330655								3858	0	0.0097	0.0396	0.00281996	Bacteria; Bacteroidetes; Bacteroidia; Bacteroidales; Porphyromonadaceae; Butyricimonas
	472b	0.0058	0.0275	0.0231	1	0.0012	0.0131	0.0378	0.00384918								2614	0.0109	0.0044	0.0014	0.00283883	Bacteria; Firmicutes; Clostridia; Clostridiales; Ruminococcaceae
	2451b	0.005	0.0024	0.002	1	0.0066	0.0026	0.0017	0.00454497								653	0	0.0057	0.0103	0.00292238	Bacteria; Firmicutes; Clostridia; Clostridiales
	908b	0.0131	0.0064	0.0045	1	0.0176	0.0063	0.0042	0.011995								3539	0	0.0005	0.0098	0.00306767	Bacteria; Actinobacteria; Actinobacteria; Actinomycetales; Brevibacteriaceae; Brevibacterium
	1140b	0.0131	0.0072	0.0036	1	0.017	0.0073	0.0031	0.0123555								1811	0.0058	0.0013	0.0005	0.00308987	Bacteria; Firmicutes; Clostridia; Clostridiales
	3112b	0.0061	0.0029	0.0015	1	0.0082	0.0029	0.0013	0.0345758								195	0.1609	0.0809	0.0515	0.00324179	Bacteria; Firmicutes; Clostridia; Clostridiales
	127b	0.0364	0.0817	0.0865	1	0.0184	0.0639	0.1059	0.0404212								951	0.0421	0.0089	0.0071	0.00330655	Bacteria; Firmicutes; Clostridia; Clostridiales; Lachnospiraceae
	112b	0.2804	0.0664	0.0769	1	0.3876	0.0631	0.0889	0.0468433								597	0	0.0014	0.0039	0.00330706	Bacteria; Firmicutes
	2545b	0.0091	0.0034	0.0034	1	0.0116	0.0039	0.0032	0.0468633								2573	0.0108	0.0064	0.0017	0.00338823	Bacteria; Firmicutes; Clostridia; Clostridiales; Ruminococcaceae
Lachnospiraceae; Clostridium_XlVa	111	0.71107	0.19386	0.10714	7.77629e-07	0.947	0.2256	0.0971	1.9168e-12								2417	0.0036	0.0009	0.0004	0.0035088	Bacteria; Firmicutes; Clostridia; Clostridiales; Ruminococcaceae; Clostridium_IV
	192	0.12536	0.0115	0.00171	8.97667e-05	0.1588	0.0257	0.0016	6.45538e-06								3304	0	0.0006	0.0153	0.0035456	Bacteria; Firmicutes; Clostridia; Clostridiales; Ruminococcaceae
	1026	0.03964	0.01514	0.0065	0.00507697	0.0532	0.017	0.004	2.04115e-07								387	0.0003	0.0218	0.0079	0.00363437	Bacteria; Firmicutes; Clostridia; Clostridiales; Ruminococcaceae
	2473	0.005	0.00093	0.00014	0.0148026	0.0061	0.0015	0.0001	0.00412793								219	0.0032	0.0387	0.0536	0.00366159	Bacteria; Firmicutes
	3132	0.00621	0.00193	0.00136	0.0379905	0.0079	0.0026	0.0009	0.000180436								121	0.0133	0.1101	0.1876	0.00366546	Bacteria; Firmicutes; Clostridia; Clostridiales; Ruminococcaceae
	2267b	0.0231	0.0097	0.0037	0.68512	0.0319	0.0098	0.0026	0.000487472								1454	0.0051	0.0015	0.0013	0.00370057	Bacteria; Firmicutes; Clostridia; Clostridiales
	2757b	0.0191	0.006	0.0041	1	0.0268	0.0064	0.0033	0.010363								366	0.0003	0.0119	0.0133	0.00373526	Bacteria; Firmicutes; Clostridia; Clostridiales; Ruminococcaceae; Clostridium_IV
Lachnospiraceae; Clostridium_XlVb	451	0.02386	0.00629	0.00279	1.5954e-05	0.0307	0.0075	0.003	2.34371e-08								1335	0.011	0.0506	0.0135	0.00374749	Bacteria; Firmicutes; Clostridia; Clostridiales; Ruminococcaceae; Faecalibacterium
	398	0.01564	0.025	0.0485	3.9104e-05	0.0097	0.0234	0.0512	2.03579e-08								472	0.0012	0.0131	0.0378	0.00384918	Bacteria; Firmicutes; Clostridia; Clostridiales; Lachnospiraceae
	3092	0.03464	0.01871	0.00971	0.000207928	0.0376	0.0211	0.0104	0.00110799								1907	0.0299	0.0106	0.0044	0.00385568	Bacteria; Firmicutes; Clostridia; Clostridiales; Lachnospiraceae
	379a	0.01157	0.01557	0.02464	0.0377357	0.0091	0.0166	0.0234	0.133417								1732	0.0001	0.0272	0.0956	0.00387883	Bacteria; Firmicutes; Clostridia; Clostridiales; Ruminococcaceae
	1003b	0.0004	0.0011	0.0024	0.370569	0	0.0008	0.0028	0.000623077								957	0	0	0.0045	0.00398211	Bacteria
	879b	0.0056	0.0138	0.0133	0.556603	0.0029	0.0146	0.0109	0.010752								2473	0.0061	0.0015	0.0001	0.00412793	Bacteria; Firmicutes; Clostridia; Clostridiales; Lachnospiraceae; Clostridium_XlVa
	376b	0.0054	0.0117	0.0116	1	0.0026	0.0101	0.0134	0.0172943								2451	0.0066	0.0026	0.0017	0.00454497	Bacteria; Firmicutes; Clostridia; Clostridiales; Lachnospiraceae
	2219b	0.0103	0.0064	0.0061	1	0.0141	0.0056	0.0061	0.0173687								1306	0.0044	0.0007	0.0005	0.0045637	Bacteria; Firmicutes; Erysipelotrichia; Erysipelotrichales; Erysipelotrichaceae
Odoribacter	56a	0.02879	0.22971	0.32021	0.0116946	0.0448	0.1934	0.2875	1								1353	0.0002	0.035	0.0168	0.00467253	Bacteria; Bacteroidetes; Bacteroidia; Bacteroidales; Rikenellaceae; Alistipes
	117b	0.0001	0.1507	0.3736	1	0	0.0374	0.4738	0.00801764								1223	0.0578	0.0202	0.0108	0.00471807	Bacteria; Firmicutes; Clostridia; Clostridiales; Lachnospiraceae; Blautia
Oscillibacter	1598	0.00043	0.01243	0.03621	1.17604e-07	0.0001	0.0107	0.0345	1.66288e-05								2900	0.0022	0.0158	0.0039	0.00485363	Bacteria; Firmicutes; Clostridia; Clostridiales; Ruminococcaceae; Faecalibacterium
	84	0.23214	0.05393	0.03	1.02096e-06	0.3223	0.0553	0.0339	3.8336e-13								2396	0.0094	0.0037	0.0022	0.00489288	Bacteria; Firmicutes; Clostridia; Clostridiales; Ruminococcaceae
	1659	0.07343	0.0295	0.02943	0.000163244	0.086	0.0355	0.0289	1.30737e-05								460	0.0001	0.0081	0.007	0.00499155	Bacteria; Firmicutes; Clostridia; Clostridiales; Ruminococcaceae
	289	0.00207	0.01907	0.04779	0.000164561	0.0001	0.0158	0.0474	0.000498223								217	0	0.0218	0.0515	0.00499313	Bacteria; Firmicutes; Clostridia; Clostridiales; Ruminococcaceae
	1431	0.01193	0.0025	0.00086	0.00115743	0.0161	0.0031	0.0008	7.19839e-07								2845	0	0.0008	0.0051	0.00506306	Bacteria; Firmicutes; Clostridia; Clostridiales
	438	0.00271	0.01293	0.01864	0.00132794	0.0006	0.008	0.0231	2.8154e-09								780	0	0.001	0.004	0.00508073	Bacteria; Actinobacteria; Actinobacteria; Coriobacteriales; Coriobacteriaceae
	1054	0.02086	0.00614	0.00214	0.00657225	0.0284	0.0068	0.0016	1.54999e-06								25	0.0046	0.7424	0.6369	0.00536324	Bacteria; Bacteroidetes; Bacteroidia; Bacteroidales; Rikenellaceae; Alistipes
	3675a	0	0.00314	0.0115	0.0291261	0	0.0044	0.0087	1								1547	0	0.0001	0.0021	0.00536987	Bacteria; Firmicutes; Clostridia; Clostridiales; Ruminococcaceae
	2678b	0.0069	0.002	0.0012	0.239359	0.0096	0.0022	0.0009	9.78549e-05								3080	0.0088	0.002	0.0009	0.00537477	Bacteria; Firmicutes; Clostridia; Clostridiales; Ruminococcaceae
	2240b	0.0063	0.0019	0.0013	0.734298	0.0088	0.0023	0.0007	0.000287702								1141	0.0004	0.0089	0.0164	0.00578845	Bacteria; Firmicutes; Clostridia; Clostridiales; Ruminococcaceae
	137b	0.04	0.0656	0.0843	1	0.0257	0.0631	0.0878	0.0122097								2690	0.0036	0.0143	0.0325	0.00579988	Bacteria; Firmicutes; Clostridia; Clostridiales; Ruminococcaceae
Peptococcus	394	0	0.00093	0.0375	0.000244285	0	0.0002	0.0382	8.39963e-05								2075	0.0002	0.0083	0.0036	0.00582609	Bacteria; Bacteroidetes; Bacteroidia; Bacteroidales; Rikenellaceae; Alistipes
Phascolarctobacterium	44	0.07943	0.40436	0.3955	0.00236192	0	0.3215	0.4429	0.000225071								251	0	0.0091	0.0399	0.00596758	Bacteria; Firmicutes; Clostridia; Clostridiales
Pseudoflavonifractor	1057	0.117	0.05557	0.05686	0.021513	0.1313	0.0554	0.0699	0.011515								3461	0.0264	0.0088	0.0107	0.00618618	Bacteria; Firmicutes; Clostridia; Clostridiales; Lachnospiraceae
	1131a	0.21157	0.04643	0.05314	0.0278652	0.2404	0.0753	0.0544	0.110284								665	0.1029	0.057	0.0285	0.00656173	Bacteria; Firmicutes; Clostridia; Clostridiales; Ruminococcaceae
	176	0.47257	0.17943	0.21143	0.0438225	0.5393	0.2119	0.2291	0.0416705								3447	0.0453	0.0197	0.013	0.00657571	Bacteria; Firmicutes; Clostridia; Clostridiales; Lachnospiraceae
	3325b	0.0143	0.0051	0.0051	0.680035	0.0176	0.0066	0.0042	0.0290875								796	0	0.001	0.0029	0.00675714	Bacteria; Firmicutes
	432b	0.0693	0.0236	0.0289	1	0.0874	0.0252	0.0314	0.0208771								621	0.0002	0.0428	0.019	0.00689452	Bacteria; Bacteroidetes; Bacteroidia; Bacteroidales; Rikenellaceae; Alistipes
Rikenella	168	7e-05	0.01557	0.26643	0.0114388	0	0.0115	0.2664	0.0116578								809	0	0	0.0054	0.00691073	Bacteria; Firmicutes
Rikenellaceae_unclassified	996	0.00021	0.0095	0.02636	1.00291e-06	0	0.0098	0.0228	0.00983727								605	0	0.0005	0.0029	0.00724719	Bacteria; Firmicutes; Clostridia; Clostridiales; Ruminococcaceae
	1352	0.00107	0.009	0.02057	2.36371e-05	0	0.0084	0.0192	0.0016872								616	0.0004	0.0024	0.0045	0.00748676	Bacteria; Firmicutes; Clostridia; Clostridiales; Ruminococcaceae
	3008a	0.00021	0.00371	0.00736	0.000830365	0	0.0035	0.0065	0.226166								174	0	0.0057	0.174	0.00765658	Bacteria; Actinobacteria; Actinobacteria; Actinomycetales; Brevibacteriaceae; Brevibacterium
	561a	0	0.00243	0.01536	0.0101294	0	0.0026	0.0142	0.204787								1137	0.0002	0.0049	0.0172	0.00799092	Bacteria; Firmicutes; Clostridia; Clostridiales; Lachnospiraceae
Ruminococcaceae_unclassified	20	0.93264	0.30171	0.19693	3.8336e-13	1.0694	0.3942	0.2088	1.53344e-12								117	0	0.0374	0.4738	0.00801764	Bacteria; Bacteroidetes; Bacteroidia; Bacteroidales; Porphyromonadaceae; Odoribacter
	2256	0.08057	0.01979	0.00986	1.93213e-10	0.1066	0.0214	0.0126	3.8336e-13								89	0.0001	0	0.2627	0.00807576	Bacteria; Proteobacteria; Epsilonproteobacteria; Campylobacterales; Campylobacteraceae; Campylobacter
	1588	0.00014	0.005	0.01143	6.87364e-10	0	0.0035	0.0118	6.34461e-10								1409	0.0306	0.0049	0.0021	0.0081407	Bacteria; Firmicutes
	203	0.07107	0.00964	0.00971	7.70899e-09	0.0939	0.0158	0.0086	3.8336e-13								968	0.0222	0.0911	0.0204	0.00844421	Bacteria; Firmicutes; Clostridia; Clostridiales; Ruminococcaceae; Faecalibacterium
	222	0.04607	0.00964	0.00657	1.05577e-08	0.0577	0.0147	0.0053	1.26509e-11								301	0.0521	0.2978	0.0814	0.00849625	Bacteria; Firmicutes; Clostridia; Clostridiales; Ruminococcaceae; Faecalibacterium
	382	0.00807	0.09164	0.16486	8.1592e-08	0.003	0.05	0.1948	3.8336e-13								128	0	0.0264	0.2515	0.00853143	Bacteria; Firmicutes; Clostridia; Clostridiales; Ruminococcaceae; Gemmiger
	506	0	0.005	0.01279	9.87256e-08	0	0.0025	0.0144	7.6672e-12								1231	0.0003	0.0118	0.0268	0.00910406	Bacteria; Bacteroidetes; Bacteroidia; Bacteroidales
	1586	0.00029	0.00764	0.04686	3.47941e-07	0	0.0036	0.0499	1.47709e-09								1222	0.0282	0.0112	0.0066	0.00935613	Bacteria; Firmicutes; Clostridia; Clostridiales; Ruminococcaceae; Clostridium_IV
	37	0.90207	0.37429	0.32943	5.00227e-07	1.1419	0.3342	0.4181	3.8336e-13								1427	0.0166	0.0074	0.0031	0.00951984	Bacteria; Firmicutes; Clostridia; Clostridiales; Lachnospiraceae
	1334	0.04464	0.01764	0.01007	9.35423e-07	0.0537	0.0212	0.0091	4.18936e-09								996	0	0.0098	0.0228	0.00983727	Bacteria; Bacteroidetes; Bacteroidia; Bacteroidales; Rikenellaceae
	135	0.34221	0.04829	0.02307	2.29521e-06	0.4556	0.0726	0.0222	4.7345e-10								1583	0.0762	0.0406	0.0276	0.0100406	Bacteria; Firmicutes; Clostridia; Clostridiales; Lachnospiraceae; Ruminococcus2
	59	0.02321	0.23157	0.32836	8.86089e-06	0.0101	0.1812	0.3308	0.00031773								2757	0.0268	0.0064	0.0033	0.010363	Bacteria; Firmicutes; Clostridia; Clostridiales; Lachnospiraceae; Clostridium_XlVa
	2491	0.00564	0.074	0.12036	1.8696e-05	0	0.0489	0.1336	4.85142e-07								879	0.0029	0.0146	0.0109	0.010752	Bacteria; Firmicutes; Clostridia; Clostridiales; Lachnospiraceae; Clostridium_XlVb
	446	0.012	0.00279	0.00379	2.1198e-05	0.0151	0.0038	0.0037	5.10628e-08								761	0.0607	0.0252	0.0142	0.0113561	Bacteria; Firmicutes; Clostridia; Clostridiales; Ruminococcaceae; Butyricicoccus
	27	0.18757	0.79843	0.97786	2.41449e-05	0.0174	0.5238	1.2418	3.8336e-13								1057	0.1313	0.0554	0.0699	0.011515	Bacteria; Firmicutes; Clostridia; Clostridiales; Ruminococcaceae; Pseudoflavonifractor
	1141	0.00129	0.00971	0.01771	3.31155e-05	0.0004	0.0089	0.0164	0.00578845								168	0	0.0115	0.2664	0.0116578	Bacteria; Bacteroidetes; Bacteroidia; Bacteroidales; Rikenellaceae; Rikenella
	2236	0.00686	0.00157	0.00093	4.45584e-05	0.009	0.0019	0.0009	1.87283e-08								908	0.0176	0.0063	0.0042	0.011995	Bacteria; Firmicutes; Clostridia; Clostridiales; Lachnospiraceae
	393	0.00307	0.02693	0.02793	5.67803e-05	0.0008	0.0149	0.0372	5.87461e-09								479	0.0009	0.0054	0.0092	0.0120376	Bacteria; Firmicutes; Clostridia
	690	0.00414	0.00071	0.00043	5.87511e-05	0.0046	0.0015	0.0003	0.00109257								137	0.0257	0.0631	0.0878	0.0122097	Bacteria; Firmicutes; Clostridia; Clostridiales; Ruminococcaceae; Oscillibacter
	210	0.12514	0.01714	0.02371	6.04976e-05	0.1618	0.0278	0.0242	2.54541e-07								1140	0.017	0.0073	0.0031	0.0123555	Bacteria; Firmicutes; Clostridia; Clostridiales; Lachnospiraceae
	65	0.06721	0.20521	0.29807	6.97771e-05	0.0158	0.1624	0.3399	2.19665e-10								494	0.0296	0.1627	0.0445	0.0130176	Bacteria; Firmicutes; Clostridia; Clostridiales; Ruminococcaceae; Faecalibacterium
	149	0.25414	0.131	0.08571	8.1754e-05	0.2587	0.1523	0.0979	0.0413637								865	0	0.0026	0.0088	0.0133521	Bacteria; Bacteroidetes; Bacteroidia; Bacteroidales; Rikenellaceae; Alistipes
	498a	0.01764	0.00557	0.003	0.000110922	0.017	0.0089	0.0032	0.146344								564	0.0001	0.0032	0.0089	0.0133547	Bacteria; Firmicutes; Clostridia; Clostridiales; Ruminococcaceae
	268	0.00314	0.0135	0.03629	0.000153762	0.0049	0.0095	0.0369	0.000225939								1408	0.0001	0.0188	0.0091	0.0137811	Bacteria; Bacteroidetes; Bacteroidia; Bacteroidales; Rikenellaceae; Alistipes
	623	0	0.00193	0.00471	0.000176041	0	0.0009	0.0054	1.8397e-07								3	1.2718	3.9266	1.688	0.0141101	Bacteria; Firmicutes; Clostridia; Clostridiales; Ruminococcaceae; Faecalibacterium
	2631	0.00671	0.00029	0.00071	0.000269662	0.0086	0.0012	0.0006	1.93996e-05								18	0.8766	0.4963	0.5101	0.0142421	Bacteria; Firmicutes; Clostridia; Clostridiales; Ruminococcaceae
	892	0.03986	0.01564	0.00636	0.000314853	0.0478	0.0191	0.0053	9.5407e-06								488	0.2358	0.1236	0.0694	0.0144015	Bacteria; Firmicutes; Clostridia; Clostridiales; Lachnospiraceae; Ruminococcus2
	652	0	0.001	0.00421	0.000594109	0	0.0004	0.0046	2.30833e-06								360	0	0.0031	0.0171	0.0144186	Bacteria; Firmicutes; Clostridia; Clostridiales
	1217	0.00436	0.00421	0.01521	0.000754308	0.0039	0.0034	0.0166	3.71567e-07								744	0.0011	0.0213	0.04	0.0150811	Bacteria; Firmicutes; Clostridia; Clostridiales; Ruminococcaceae
	2690	0.00371	0.01807	0.03243	0.000791677	0.0036	0.0143	0.0325	0.00579988								1257	0.0112	0.005	0.0027	0.0151284	Bacteria; Firmicutes; Clostridia; Clostridiales; Ruminococcaceae; Clostridium_IV
	744	0.00436	0.02286	0.04243	0.000917989	0.0011	0.0213	0.04	0.0150811								2433	0.0103	0.0019	0.0005	0.0151313	Bacteria; Firmicutes
	1677	0.00229	0.01071	0.01829	0.001087	0.001	0.0097	0.0174	0.0159803								853	0	0.0006	0.0022	0.0152873	Bacteria; Firmicutes; Clostridia; Clostridiales; Ruminococcaceae
	411a	0.00479	0.00907	0.02514	0.0011067	0.0003	0.014	0.0198	0.268933								279	0	0.0097	0.0334	0.0155272	Bacteria; Firmicutes; Clostridia; Clostridiales
	742	0.00179	0.01036	0.0115	0.00166492	0	0.0081	0.0127	0.000229027								2260	0.015	0.0065	0.0032	0.015528	Bacteria; Firmicutes; Clostridia; Clostridiales; Ruminococcaceae; Clostridium_IV
	383a	0.00064	0.01164	0.03871	0.00237936	0.0001	0.0117	0.035	0.188927								259	0.0687	0.0355	0.0221	0.0158685	Bacteria; Firmicutes; Clostridia; Clostridiales; Ruminococcaceae
	3080	0.00743	0.00071	0.00114	0.00285216	0.0088	0.002	0.0009	0.00537477								1677	0.001	0.0097	0.0174	0.0159803	Bacteria; Firmicutes; Clostridia; Clostridiales; Ruminococcaceae
	11	0.36979	0.92914	1.36757	0.00301616	0.2137	0.7587	1.4995	7.91064e-06								771	0.0004	0.0388	0.0158	0.016076	Bacteria; Bacteroidetes; Bacteroidia; Bacteroidales; Rikenellaceae; Alistipes
	306	0	0.01114	0.027	0.00358362	0	0.0072	0.0284	0.00131029								52	0.0002	0.1477	0.5806	0.016147	Bacteria; Actinobacteria; Actinobacteria; Actinomycetales; Corynebacteriaceae; Corynebacterium
	103	0	0.03064	0.52	0.00408079	0	0.0084	0.5393	0.000726984								16	1.1931	0.5755	0.5663	0.0163325	Bacteria; Firmicutes; Clostridia; Clostridiales; Lachnospiraceae
	209	0.00514	0.03057	0.04779	0.00511932	0	0.0162	0.0616	8.08506e-10								376	0.0026	0.0101	0.0134	0.0172943	Bacteria; Firmicutes; Clostridia; Clostridiales; Lachnospiraceae; Clostridium_XlVb
	3304	0	0.00093	0.01514	0.00528154	0	0.0006	0.0153	0.0035456								2219	0.0141	0.0056	0.0061	0.0173687	Bacteria; Firmicutes; Clostridia; Clostridiales; Lachnospiraceae; Clostridium_XlVb
	1403	0.03557	0.00493	0.00086	0.00566021	0.051	0.0059	0.0006	6.32428e-07								3371	0.051	0.0252	0.016	0.0174325	Bacteria; Firmicutes; Clostridia; Clostridiales; Lachnospiraceae
	1410	0.01521	0.00679	0.00257	0.00715813	0.0181	0.0079	0.0022	0.00042519								1415	0.0099	0.0041	0.001	0.0175181	Bacteria; Firmicutes; Clostridia; Clostridiales; Lachnospiraceae; Anaerostipes
	1732	0.00029	0.04186	0.0905	0.00802367	0.0001	0.0272	0.0956	0.00387883								2184	0	0.0001	0.0017	0.0175719	Bacteria; Firmicutes; Clostridia; Clostridiales
	791	0.08029	0.03229	0.01836	0.00862555	0.1011	0.0357	0.0174	4.06992e-05								927	0.0009	0.0034	0.0069	0.0184405	Bacteria; Firmicutes; Clostridia; Clostridiales; Ruminococcaceae
	2943	0	0.00071	0.00529	0.0130887	0	0.0004	0.0055	0.0025319								666	0	0.001	0.0039	0.0186164	Bacteria
	2306	0.004	0.01779	0.02293	0.0131548	0.001	0.016	0.0224	0.0267493								1452	0	0.0202	0.0091	0.018827	Bacteria; Bacteroidetes; Bacteroidia; Bacteroidales; Rikenellaceae; Alistipes
	259	0.06214	0.02864	0.02357	0.0132741	0.0687	0.0355	0.0221	0.0158685								847	0	0.0019	0.01	0.01893	Bacteria
	18	0.79621	0.512	0.43893	0.0133533	0.8766	0.4963	0.5101	0.0142421								1005	0	0.0004	0.0028	0.0189911	Bacteria; Firmicutes; Clostridia; Clostridiales; Ruminococcaceae; Anaerotruncus
	1120	0.01136	0.03764	0.01636	0.0152742	0.001	0.0293	0.025	0.0365661								1246	0.0001	0.0002	0.0028	0.0194229	Bacteria; Firmicutes; Clostridia; Clostridiales; Ruminococcaceae
	333a	0.04057	0.01443	0.00457	0.0161808	0.0333	0.0251	0.0041	1								658	0.0002	0.0681	0.0286	0.0196027	Bacteria; Bacteroidetes; Bacteroidia; Bacteroidales; Rikenellaceae; Alistipes
	977a	0.00243	0.01529	0.02321	0.0165469	0.0011	0.0135	0.0219	0.346126								866	0.1078	0.0572	0.0166	0.020174	Bacteria; Firmicutes; Clostridia; Clostridiales; Lachnospiraceae
	139	0.026	0.08057	0.12343	0.0165485	0.0072	0.0594	0.1448	8.096e-07								19	1.5858	0.333	0.1539	0.020414	Bacteria; Firmicutes; Bacilli; Lactobacillales; Enterococcaceae; Enterococcus
	365	0.00414	0.01857	0.01543	0.0176031	0.0002	0.0113	0.0226	4.86951e-07								432	0.0874	0.0252	0.0314	0.0208771	Bacteria; Firmicutes; Clostridia; Clostridiales; Ruminococcaceae; Pseudoflavonifractor
	2614	0.00929	0.00329	0.00186	0.0179313	0.0109	0.0044	0.0014	0.00283883								2427	0.01	0.0025	0.0032	0.0209737	Bacteria; Firmicutes; Clostridia; Clostridiales
	657	0.0045	0	0	0.0199409	0.0067	0.0002	0	4.23274e-06								2225	0.0068	0.0028	0.0013	0.0210389	Bacteria; Firmicutes; Clostridia; Clostridiales
	1465a	0.001	0.00893	0.01064	0.0224089	0	0.0086	0.0089	0.68628								416	0.0012	0.0082	0.0102	0.0211641	Bacteria; Firmicutes; Clostridia; Clostridiales
	927	0.001	0.00486	0.00629	0.0237303	0.0009	0.0034	0.0069	0.0184405								147	0.035	0.151	0.2826	0.0223434	Bacteria; Firmicutes; Clostridia; Clostridiales; Ruminococcaceae
	2179a	0.00464	0.00864	0.0175	0.0264057	0.0044	0.0093	0.0154	1								1175	0	0.0001	0.0012	0.0223613	Bacteria; Firmicutes; Clostridia; Clostridiales; Ruminococcaceae
	2226	0.03393	0.01014	0.00364	0.0266601	0.043	0.0112	0.0049	0.00142973								466	0	0.0033	0.0114	0.0236217	Bacteria; Firmicutes; Clostridia; Clostridiales; Ruminococcaceae
	3286a	0.00021	0.0075	0.02207	0.0272794	0.0003	0.0061	0.0213	0.20144								1379	0.0103	0.0057	0.0021	0.0246486	Bacteria; Firmicutes; Clostridia; Clostridiales; Ruminococcaceae
	999a	0	0.0005	0.00171	0.0298212	0	0.0004	0.0017	0.050581								1678	0.0074	0.0035	0.0013	0.0247031	Bacteria; Firmicutes; Clostridia; Clostridiales; Ruminococcaceae; Flavonifractor
	839	0.06121	0.12257	0.17829	0.0299818	0.021	0.1129	0.1953	1.31526e-06								3422	0	0.0019	0.0064	0.0254619	Bacteria; Firmicutes; Clostridia; Clostridiales; Ruminococcaceae
	1671a	0.00086	0.004	0.01629	0.0300064	0.0011	0.0044	0.0145	1								2438	0.0013	0.0123	0.0037	0.0257939	Bacteria; Proteobacteria; Betaproteobacteria; Burkholderiales; Sutterellaceae; Parasutterella
	1184	0.00536	0.018	0.02786	0.0301836	0.0023	0.0165	0.0274	0.0457993								762	0.0383	0.0141	0.0079	0.025967	Bacteria; Firmicutes; Clostridia; Clostridiales; Ruminococcaceae; Clostridium_IV
	637a	0.00829	0.01729	0.03629	0.0304209	0.0088	0.0195	0.0297	1								2306	0.001	0.016	0.0224	0.0267493	Bacteria; Firmicutes; Clostridia; Clostridiales; Ruminococcaceae
	1500a	0.00207	0.01279	0.02057	0.0317627	0.0013	0.0126	0.0174	1								1055	0.0384	0.0085	0.0031	0.0277826	Bacteria; Firmicutes; Bacilli; Lactobacillales; Enterococcaceae; Enterococcus
	1512a	0.00043	0.01143	0.01371	0.0383953	0.0001	0.0124	0.0086	1								1620	0.0007	0.0566	0.1764	0.028087	Bacteria; Firmicutes; Clostridia; Clostridiales
	3422	0	0.00293	0.00607	0.0420386	0	0.0019	0.0064	0.0254619								643	0	0.0033	0.0036	0.0283454	Bacteria; Firmicutes; Clostridia; Clostridiales
	3403a	0.00021	0.00736	0.00921	0.048728	0.0001	0.0074	0.0066	1								620	0.0012	0.0051	0.0101	0.0287854	Bacteria; Firmicutes; Clostridia; Clostridiales; Ruminococcaceae; Flavonifractor
	509b	0	0.0031	0.0066	0.0600001	0	0.0006	0.0089	1.13896e-08								3747	0.0078	0.0015	0.0004	0.0290012	Bacteria; Firmicutes; Clostridia; Clostridiales; Ruminococcaceae
	87b	0.0564	0.1795	0.2545	0.0849748	0.0001	0.1578	0.2761	0.000260621								3325	0.0176	0.0066	0.0042	0.0290875	Bacteria; Firmicutes; Clostridia; Clostridiales; Ruminococcaceae; Pseudoflavonifractor
	1246b	0.0001	0.0004	0.0026	0.12457	0.0001	0.0002	0.0028	0.0194229								1605	0.0081	0.0037	0.0015	0.0319379	Bacteria; Firmicutes; Clostridia; Clostridiales; Ruminococcaceae
	629b	0.0007	0.0033	0.0069	0.211281	0	0.0021	0.008	0.000293995								1363	0	0.0014	0.0029	0.0321527	Bacteria; Firmicutes; Clostridia; Clostridiales; Ruminococcaceae
	1086b	0.0211	0.0129	0.0081	0.21866	0.0259	0.0134	0.0073	0.000483786								2995	0.0003	0.0031	0.0057	0.0324631	Bacteria; Firmicutes; Clostridia; Clostridiales
	1144b	0.0315	0.0131	0.0106	0.23138	0.0392	0.0157	0.0086	0.00167447								830	0.0282	0.0115	0.0062	0.0332432	Bacteria; Firmicutes; Clostridia; Clostridiales; Lachnospiraceae; Blautia
	2563b	0.0188	0.0604	0.0351	0.23332	0.0029	0.0465	0.0493	0.0444759								157	0.1399	0.0274	0.0062	0.0335453	Bacteria; Tenericutes; Mollicutes; Anaeroplasmatales; Anaeroplasmataceae; Anaeroplasma
	790b	0.0449	0.0209	0.0111	0.240498	0.0572	0.0225	0.0096	0.00119692								3112	0.0082	0.0029	0.0013	0.0345758	Bacteria; Firmicutes; Clostridia; Clostridiales; Lachnospiraceae
	1379b	0.0092	0.0044	0.0029	0.243918	0.0103	0.0057	0.0021	0.0246486								2284	0.0003	0.0206	0.011	0.035297	Bacteria; Bacteroidetes; Bacteroidia; Bacteroidales; Rikenellaceae; Alistipes
	601b	0.0016	0.0034	0.0059	0.258435	0.0001	0.0035	0.0061	0.00149005								1374	0	0	0.0157	0.0359232	Bacteria; Proteobacteria; Epsilonproteobacteria; Campylobacterales; Campylobacteraceae; Campylobacter
	1547b	0	0.0003	0.0019	0.270244	0	0.0001	0.0021	0.00536987								1120	0.001	0.0293	0.025	0.0365661	Bacteria; Firmicutes; Clostridia; Clostridiales; Ruminococcaceae
	216b	0.1358	0.2443	0.3311	0.297522	0.0638	0.2144	0.3793	2.49568e-06								1587	0.0103	0.0048	0.0019	0.0370522	Bacteria; Firmicutes; Clostridia; Clostridiales; Ruminococcaceae; Clostridium_IV
	3747b	0.006	0.0008	0.0006	0.387996	0.0078	0.0015	0.0004	0.0290012								1911	0.0028	0.0006	0.0005	0.0371645	Bacteria; Firmicutes
	605b	0	0.0011	0.0024	0.633697	0	0.0005	0.0029	0.00724719								236	0	0.0169	0.0475	0.0373656	Bacteria
	217b	0.0069	0.0294	0.0449	0.63582	0	0.0218	0.0515	0.00499313								1470	0.0084	0.0375	0.012	0.0377665	Bacteria; Firmicutes; Clostridia; Clostridiales; Ruminococcaceae; Faecalibacterium
	1605b	0.0068	0.0026	0.0023	0.896439	0.0081	0.0037	0.0015	0.0319379								2370	0.5674	0.0658	0.0037	0.0385156	Bacteria; Firmicutes; Clostridia; Clostridiales; Lachnospiraceae; Blautia
	307b	0.0046	0.0179	0.0235	0.914711	0	0.0104	0.0319	1.46052e-06								3845	0.0388	0.006	0.003	0.0400504	Bacteria; Firmicutes; Bacilli; Lactobacillales; Enterococcaceae; Enterococcus
	1052b	0.0001	0.0014	0.0025	1	0	0.0003	0.0036	0.000116549								127	0.0184	0.0639	0.1059	0.0404212	Bacteria; Firmicutes; Clostridia; Clostridiales; Lachnospiraceae
	720b	0.0009	0.0046	0.0042	1	0	0.0013	0.008	0.000290117								149	0.2587	0.1523	0.0979	0.0413637	Bacteria; Firmicutes; Clostridia; Clostridiales; Ruminococcaceae
	868b	0.0006	0.0094	0.0125	1	0	0.0033	0.0181	0.000328977								176	0.5393	0.2119	0.2291	0.0416705	Bacteria; Firmicutes; Clostridia; Clostridiales; Ruminococcaceae; Pseudoflavonifractor
	3769b	0.0393	0.1046	0.0846	1	0.0109	0.0787	0.1148	0.00046751								521	0.0007	0.0054	0.0109	0.0417408	Bacteria; Firmicutes; Clostridia; Clostridiales; Lachnospiraceae
	439b	0.0029	0.0209	0.021	1	0	0.0099	0.0314	0.000540406								1606	0.0036	0.0002	0.0001	0.043167	Bacteria; Firmicutes
	97b	0.0799	0.2343	0.1896	1	0.0034	0.1459	0.3034	0.000564254								514	0	0.0024	0.0061	0.0438244	Bacteria; Firmicutes; Clostridia; Clostridiales; Ruminococcaceae
	1641b	0.0014	0.003	0.0091	1	0	0.002	0.0108	0.00132429								1196	0	0	0.0016	0.0439488	Bacteria; Firmicutes
	1395b	0.0076	0.0035	0.0032	1	0.0101	0.0041	0.0023	0.00157212								2563	0.0029	0.0465	0.0493	0.0444759	Bacteria; Firmicutes; Clostridia; Clostridiales; Ruminococcaceae
	3266b	0	0.0021	0.0029	1	0	0.0006	0.0042	0.00264611								302	0	0.0152	0.0261	0.0455329	Bacteria
	2573b	0.0092	0.0051	0.003	1	0.0108	0.0064	0.0017	0.00338823								200	0.0023	0.0443	0.0934	0.0456258	Bacteria
	387b	0.0073	0.021	0.0094	1	0.0003	0.0218	0.0079	0.00363437								1184	0.0023	0.0165	0.0274	0.0457993	Bacteria; Firmicutes; Clostridia; Clostridiales; Ruminococcaceae
	121b	0.0747	0.1385	0.1324	1	0.0133	0.1101	0.1876	0.00366546								112	0.3876	0.0631	0.0889	0.0468433	Bacteria; Firmicutes; Clostridia; Clostridiales; Lachnospiraceae
	2396b	0.0074	0.0031	0.0029	1	0.0094	0.0037	0.0022	0.00489288								2545	0.0116	0.0039	0.0032	0.0468633	Bacteria; Firmicutes; Clostridia; Clostridiales; Lachnospiraceae
	460b	0.0034	0.0075	0.0072	1	0.0001	0.0081	0.007	0.00499155								184	0	0.0143	0.0983	0.0475183	Bacteria; Firmicutes; Bacilli; Lactobacillales; Carnobacteriaceae; Atopostipes
	665b	0.0845	0.0539	0.0336	1	0.1029	0.057	0.0285	0.00656173								3425	0	0.0029	0.0149	0.0477687	Bacteria; Firmicutes; Clostridia; Clostridiales; Ruminococcaceae
	616b	0.0011	0.0036	0.0034	1	0.0004	0.0024	0.0045	0.00748676								999	0	0.0004	0.0017	0.050581	Bacteria; Firmicutes; Clostridia; Clostridiales; Ruminococcaceae
	564b	0.0011	0.0054	0.0069	1	0.0001	0.0032	0.0089	0.0133547								237	0.0018	0.0289	0.0179	0.0511695	Bacteria; Firmicutes; Clostridia; Clostridiales; Ruminococcaceae; Clostridium_IV
	853b	0.0001	0.0012	0.0018	1	0	0.0006	0.0022	0.0152873								2261	0.0058	0.0009	0.0001	0.0514322	Bacteria; Firmicutes; Clostridia; Clostridiales; Lachnospiraceae; Clostridium_XlVa
	147b	0.073	0.2014	0.2357	1	0.035	0.151	0.2826	0.0223434								956	0.0001	0.0007	0.0035	0.0521905	Bacteria; Firmicutes; Clostridia; Clostridiales; Ruminococcaceae
	1175b	0	0.0002	0.0011	1	0	0.0001	0.0012	0.0223613								613	0.2479	0.1229	0.131	0.0522707	Bacteria; Firmicutes; Clostridia; Clostridiales; Lachnospiraceae
	466b	0.0007	0.0078	0.0074	1	0	0.0033	0.0114	0.0236217								213	0.001	0.0353	0.0401	0.0533483	Bacteria; Firmicutes; Clostridia; Clostridiales; Ruminococcaceae
	1363b	0.0005	0.002	0.0022	1	0	0.0014	0.0029	0.0321527								78	0.2882	0.1513	0.1339	0.0538417	Bacteria; Firmicutes; Clostridia; Clostridiales; Lachnospiraceae
	514b	0.0012	0.0034	0.0047	1	0	0.0024	0.0061	0.0438244								537	0	0.0025	0.0109	0.0543212	Bacteria; Firmicutes; Clostridia; Clostridiales
	3425b	0.0001	0.0073	0.0115	1	0	0.0029	0.0149	0.0477687								201	0.0063	0.0341	0.0366	0.0569264	Bacteria; Firmicutes
Ruminococcaceae; Clostridium_IV	193	0.08014	0.01386	0.0025	1.07372e-07	0.0918	0.0233	0.0059	3.21653e-06								440	0	0.0024	0.0166	0.0603486	Bacteria; Firmicutes
	104	0.24921	0.088	0.09814	3.67005e-07	0.3142	0.0973	0.1014	1.53344e-12								40	0.6756	0.2737	0.2049	0.0625134	Bacteria; Firmicutes; Clostridia; Clostridiales; Lachnospiraceae
	24	0.77757	0.30729	0.24914	4.71949e-06	0.9153	0.3677	0.2466	2.21834e-07								903	0.0408	0.0171	0.0066	0.0627727	Bacteria; Firmicutes; Clostridia; Clostridiales; Lachnospiraceae; Blautia
	297	0.205	0.08979	0.04771	0.000287139	0.2407	0.1028	0.0482	3.39861e-05								1661	0.0616	0.038	0.0197	0.0641458	Bacteria; Firmicutes; Clostridia; Clostridiales; Ruminococcaceae
	855	0.02771	0.01057	0.005	0.000368635	0.0329	0.0132	0.0043	2.19603e-05								945	0.0006	0.0067	0.0184	0.0663758	Bacteria; Firmicutes; Bacilli; Lactobacillales; Enterococcaceae; Enterococcus
	58	0.27429	0.11443	0.07743	0.000391005	0.3107	0.1334	0.0854	0.00076298								2408	0.0197	0.0076	0.0033	0.0666391	Bacteria; Firmicutes; Clostridia; Clostridiales; Lachnospiraceae
	3460	0.00586	0.00071	0.00014	0.000466512	0.0076	0.0013	0.0001	1.04666e-05								478	0.0006	0.0077	0.0071	0.0669624	Bacteria; Firmicutes; Clostridia; Clostridiales; Ruminococcaceae
	1011	0.0055	0.00029	0.00014	0.00411112	0.0079	0.0006	0.0001	8.59893e-07								2468	0	0.0001	0.001	0.0676211	Bacteria; Firmicutes; Clostridia; Clostridiales; Ruminococcaceae
	1398	0.12329	0.061	0.05314	0.00675179	0.1404	0.0691	0.0534	0.00189429								233	0.0052	0.0341	0.0259	0.0679174	Bacteria; Firmicutes; Clostridia; Clostridiales; Ruminococcaceae
	1434	0.00493	0.00136	0.00179	0.0317599	0.0062	0.0019	0.0014	0.00030731								1608	0.0546	0.0266	0.0273	0.0688686	Bacteria; Firmicutes; Clostridia; Clostridiales; Ruminococcaceae; Oscillibacter
	1204b	0.0025	0.0004	0.001	0.17694	0.0036	0.0005	0.0009	1.51216e-05								3464	0.0182	0.0101	0.0041	0.072244	Bacteria; Firmicutes; Clostridia; Clostridiales; Lachnospiraceae
	2260b	0.0126	0.0053	0.0039	0.255017	0.015	0.0065	0.0032	0.015528								92	0.0194	0.1934	0.1164	0.0743281	Bacteria; Firmicutes; Clostridia; Clostridiales
	2417b	0.0027	0.0006	0.0006	0.365424	0.0036	0.0009	0.0004	0.0035088								3771	0.0014	0.0182	0.0569	0.0755845	Bacteria; Firmicutes; Clostridia; Clostridiales; Ruminococcaceae
	1222b	0.0224	0.0101	0.0075	0.932567	0.0282	0.0112	0.0066	0.00935613								287	0	0.0072	0.102	0.0758533	Bacteria; Bacteroidetes; Bacteroidia; Bacteroidales
	1979b	0.0045	0.0017	0.0017	0.96047	0.0058	0.0022	0.0012	0.00255484								737	0	0.0019	0.0033	0.0792054	Bacteria; Firmicutes
	366b	0.0054	0.0114	0.0129	1	0.0003	0.0119	0.0133	0.00373526								329	0.0009	0.0153	0.036	0.0792807	Bacteria; Firmicutes; Clostridia; Clostridiales; Ruminococcaceae; Anaerotruncus
	1257b	0.0091	0.0043	0.0034	1	0.0112	0.005	0.0027	0.0151284								910	0	0.0007	0.0149	0.0811803	Bacteria; Firmicutes; Bacilli; Bacillales; Staphylococcaceae; Nosocomiicoccus
	762b	0.0299	0.0121	0.0096	1	0.0383	0.0141	0.0079	0.025967								522	0.0004	0.0038	0.0071	0.0877307	Bacteria; Firmicutes; Clostridia; Clostridiales; Lachnospiraceae
	1587b	0.0083	0.0045	0.0023	1	0.0103	0.0048	0.0019	0.0370522								3712	0	0.0005	0.0036	0.0879797	Bacteria; Firmicutes; Clostridia; Clostridiales
a OTUs with significantly different abundance among the subgroups of age, but not among the subgroups of feed type																	1008	0.018	0.0088	0.0034	0.0913919	Bacteria; Firmicutes; Clostridia; Clostridiales; Lachnospiraceae
b OTUs with significantly different abundance among the subgroups of feed type, but not among the subgroups of age																	3424	0	0.0011	0.0039	0.0933185	Bacteria; Firmicutes; Clostridia; Clostridiales; Ruminococcaceae; Gemmiger
																	1402	0.0317	0.0172	0.0124	0.0958284	Bacteria; Firmicutes; Clostridia; Clostridiales; Lachnospiraceae
																	511	0	0.0017	0.018	0.0982344	Bacteria; Firmicutes; Clostridia; Clostridiales; Ruminococcaceae
																	314	0.0058	0.0188	0.0256	0.10106	Bacteria; Firmicutes; Clostridia; Clostridiales; Lachnospiraceae
																	1870	0.0027	0.0002	0.0012	0.106649	Bacteria; Firmicutes; Clostridia; Clostridiales
																	454	0.0003	0.0106	0.0132	0.107019	Bacteria; Firmicutes; Clostridia; Clostridiales
																	1131	0.2404	0.0753	0.0544	0.110284	Bacteria; Firmicutes; Clostridia; Clostridiales; Ruminococcaceae; Pseudoflavonifractor
																	2229	0.0089	0.0023	0.0019	0.113555	Bacteria; Firmicutes; Clostridia; Clostridiales; Lachnospiraceae
																	2560	0	0.0028	0.0036	0.115167	Bacteria; Firmicutes; Clostridia; Clostridiales; Ruminococcaceae
																	646	0	0.0018	0.0062	0.119346	Bacteria; Firmicutes; Clostridia; Clostridiales; Ruminococcaceae
																	385	0.0166	0.0094	0.0038	0.120223	Bacteria; Firmicutes; Clostridia; Clostridiales; Ruminococcaceae
																	1218	0	0.0037	0.0182	0.121991	Bacteria; Actinobacteria; Actinobacteria; Actinomycetales; Corynebacteriaceae; Corynebacterium
																	558	0.0002	0.0049	0.0068	0.124684	Bacteria; Firmicutes; Clostridia; Clostridiales; Ruminococcaceae
																	842	0.0018	0.0733	0.0431	0.125463	Bacteria; Firmicutes; Bacilli; Lactobacillales; Lactobacillaceae; Lactobacillus
																	274	0	0.0064	0.0291	0.129602	Bacteria; Firmicutes
																	2966	0.0001	0.0009	0.0116	0.129658	Bacteria; Firmicutes; Clostridia; Clostridiales
																	448	0.0002	0.0026	0.0085	0.130385	Bacteria; Firmicutes; Clostridia; Clostridiales; Ruminococcaceae
																	544	0.0003	0.0033	0.0056	0.130558	Bacteria; Firmicutes; Clostridia; Clostridiales; Ruminococcaceae
																	1030	0	0.0001	0.0025	0.132803	Bacteria; Firmicutes; Clostridia; Clostridiales; Ruminococcaceae; Oscillibacter
																	379	0.0091	0.0166	0.0234	0.133417	Bacteria; Firmicutes; Clostridia; Clostridiales; Lachnospiraceae; Clostridium_XlVb
																	70	0	0.2351	0.5998	0.136008	Bacteria; Bacteroidetes; Bacteroidia; Bacteroidales; Rikenellaceae; Alistipes
																	1680	0.0122	0.0042	0.0019	0.141738	Bacteria; Firmicutes; Clostridia; Clostridiales; Lachnospiraceae
																	763	0.0464	0.0259	0.0133	0.14567	Bacteria; Firmicutes; Clostridia; Clostridiales; Ruminococcaceae
																	498	0.017	0.0089	0.0032	0.146344	Bacteria; Firmicutes; Clostridia; Clostridiales; Ruminococcaceae
																	336	0.0088	0.0407	0.0523	0.148633	Bacteria; Firmicutes; Clostridia; Clostridiales; Lachnospiraceae
																	3556	0	0.0223	0.0573	0.149245	Bacteria; Actinobacteria; Actinobacteria; Actinomycetales; Corynebacteriaceae; Corynebacterium
																	869	0	0.0018	0.0041	0.152862	Bacteria; Firmicutes; Clostridia; Clostridiales; Ruminococcaceae
																	386	0.0161	0.0081	0.0077	0.158337	Bacteria; Firmicutes; Clostridia; Clostridiales; Ruminococcaceae; Clostridium_IV
																	921	0.0494	0.0221	0.0126	0.159561	Bacteria; Firmicutes; Clostridia; Clostridiales; Ruminococcaceae; Clostridium_IV
																	1168	0.0152	0.0048	0.0027	0.162292	Bacteria; Firmicutes; Clostridia; Clostridiales; Ruminococcaceae; Clostridium_IV
																	2	0.1758	5.8568	3.6862	0.167927	Bacteria; Firmicutes; Bacilli; Lactobacillales; Lactobacillaceae; Lactobacillus
																	2647	0.0126	0.0322	0.0401	0.172434	Bacteria; Firmicutes; Clostridia; Clostridiales; Lachnospiraceae
																	3707	0.3292	0.1707	0.1845	0.173372	Bacteria; Firmicutes; Clostridia; Clostridiales; Lachnospiraceae
																	3414	0.0226	0.0091	0.0038	0.17465	Bacteria; Firmicutes; Clostridia; Clostridiales; Lachnospiraceae
																	1614	0.0059	0.002	0.0013	0.176282	Bacteria; Firmicutes
																	3385	0.0021	0.0085	0.0024	0.17761	Bacteria; Firmicutes; Clostridia; Clostridiales; Ruminococcaceae; Faecalibacterium
																	1494	0.0228	0.0106	0.0043	0.180078	Bacteria; Firmicutes; Clostridia; Clostridiales; Lachnospiraceae
																	383	0.0001	0.0117	0.035	0.188927	Bacteria; Firmicutes; Clostridia; Clostridiales; Ruminococcaceae
																	2497	0.0002	0.0023	0.0061	0.189377	Bacteria; Firmicutes; Clostridia; Clostridiales; Lachnospiraceae
																	794	0.0472	0.0249	0.0118	0.191294	Bacteria; Firmicutes; Clostridia; Clostridiales; Lachnospiraceae
																	2758	0.0038	0.1084	0.1426	0.194509	Bacteria; Firmicutes; Clostridia; Clostridiales; Ruminococcaceae
																	3494	0.0061	0.0025	0.0015	0.194586	Bacteria; Firmicutes; Clostridia; Clostridiales; Lachnospiraceae
																	392	0.0022	0.0255	0.0665	0.194983	Bacteria; Firmicutes
																	1198	0	0.0002	0.0024	0.200699	Bacteria; Firmicutes; Clostridia; Clostridiales
																	160	0.0016	0.0527	0.0941	0.200825	Bacteria; Firmicutes; Clostridia
																	3286	0.0003	0.0061	0.0213	0.20144	Bacteria; Firmicutes; Clostridia; Clostridiales; Ruminococcaceae
																	561	0	0.0026	0.0142	0.204787	Bacteria; Bacteroidetes; Bacteroidia; Bacteroidales; Rikenellaceae
																	2921	0	0.0062	0.0095	0.20664	Bacteria; Firmicutes; Clostridia; Clostridiales; Ruminococcaceae
																	872	0	0.0002	0.0015	0.207597	Bacteria; Firmicutes; Clostridia; Clostridiales; Ruminococcaceae
																	1388	0.0027	0.0007	0.0005	0.217711	Bacteria; Firmicutes; Clostridia; Clostridiales
																	434	0	0.0034	0.0101	0.219226	Bacteria; Firmicutes; Clostridia; Clostridiales; Lachnospiraceae
																	3008	0	0.0035	0.0065	0.226166	Bacteria; Bacteroidetes; Bacteroidia; Bacteroidales; Rikenellaceae
																	261	0	0.0055	0.0419	0.227438	Bacteria; Firmicutes; Clostridia; Clostridiales
																	738	0	0.0006	0.004	0.233834	Bacteria; Firmicutes; Clostridia; Clostridiales; Ruminococcaceae
																	523	0	0.0048	0.0167	0.234247	Bacteria; Bacteroidetes; Bacteroidia; Bacteroidales; Rikenellaceae; Alistipes
																	1436	0.0164	0.0101	0.0049	0.241429	Bacteria; Firmicutes; Clostridia; Clostridiales; Lachnospiraceae
																	1390	0.0217	0.0062	0.0028	0.242832	Bacteria; Firmicutes; Clostridia; Clostridiales; Ruminococcaceae; Pseudoflavonifractor
																	324	0	0.0068	0.0241	0.254342	Bacteria; Firmicutes
																	897	0.0766	0.0355	0.0191	0.256641	Bacteria; Firmicutes; Clostridia; Clostridiales; Lachnospiraceae
																	2371	0.003	0.0004	0	0.264149	Bacteria; Firmicutes; Clostridia; Clostridiales; Lachnospiraceae
																	3019	0	0.0005	0.0024	0.26719	Bacteria; Firmicutes; Clostridia; Clostridiales; Ruminococcaceae
																	877	0.0682	0.0081	0.0026	0.268736	Bacteria; Bacteroidetes; Bacteroidia; Bacteroidales; Bacteroidaceae; Bacteroides
																	411	0.0003	0.014	0.0198	0.268933	Bacteria; Firmicutes; Clostridia; Clostridiales; Ruminococcaceae
																	354	0.0076	0.0155	0.0505	0.274099	Bacteria; Firmicutes; Clostridia; Clostridiales
																	3292	0.0158	0.0055	0.0101	0.274732	Bacteria; Firmicutes; Clostridia; Clostridiales; Lachnospiraceae
																	636	0.046	0.0252	0.012	0.276888	Bacteria; Firmicutes; Clostridia; Clostridiales; Lachnospiraceae
																	2145	0	0	0.0084	0.278606	Bacteria; Proteobacteria; Epsilonproteobacteria; Campylobacterales; Campylobacteraceae; Campylobacter
																	248	0.066	0.0246	0.0191	0.280489	Bacteria; Firmicutes; Clostridia; Clostridiales; Lachnospiraceae
																	322	0.0039	0.0127	0.0165	0.282946	Bacteria; Firmicutes; Clostridia; Clostridiales; Ruminococcaceae
																	298	0.0322	0.015	0.0137	0.287738	Bacteria; Firmicutes; Clostridia; Clostridiales; Ruminococcaceae
																	2107	0.0002	0.0089	0.0078	0.298823	Bacteria; Firmicutes; Clostridia; Clostridiales; Ruminococcaceae; Ruminococcus
																	76	0	0.007	0.3585	0.30402	Bacteria; Firmicutes; Bacilli; Bacillales; Staphylococcaceae; Nosocomiicoccus
																	422	0	0.0028	0.0178	0.310905	Bacteria; Actinobacteria; Actinobacteria; Actinomycetales; Corynebacteriaceae; Corynebacterium
																	950	0.0463	0.0062	0.0021	0.312297	Bacteria; Bacteroidetes; Bacteroidia; Bacteroidales; Bacteroidaceae; Bacteroides
																	828	0.0149	0.0077	0.0039	0.317393	Bacteria; Actinobacteria; Actinobacteria; Coriobacteriales; Coriobacteriaceae
																	405	0	0.0001	0.0331	0.319784	Bacteria; Firmicutes; Bacilli; Lactobacillales; Lactobacillaceae; Lactobacillus
																	1176	0.0404	0.0043	0.0017	0.333673	Bacteria; Bacteroidetes; Bacteroidia; Bacteroidales; Bacteroidaceae; Bacteroides
																	788	0.0014	0.0924	0.0493	0.342644	Bacteria; Firmicutes; Bacilli; Lactobacillales; Lactobacillaceae; Lactobacillus
																	977	0.0011	0.0135	0.0219	0.346126	Bacteria; Firmicutes; Clostridia; Clostridiales; Ruminococcaceae
																	1012	0.0188	0.0043	0.0004	0.363807	Bacteria; Tenericutes; Mollicutes; Anaeroplasmatales; Anaeroplasmataceae; Anaeroplasma
																	3000	0	0.0002	0.0014	0.369576	Bacteria; Firmicutes; Bacilli; Lactobacillales; Carnobacteriaceae
																	3168	0.0276	0.0142	0.006	0.374972	Bacteria; Firmicutes; Erysipelotrichia; Erysipelotrichales; Erysipelotrichaceae
																	572	0.0108	0.003	0.0014	0.382726	Bacteria; Firmicutes; Clostridia; Clostridiales; Ruminococcaceae; Clostridium_IV
																	1781	0.0122	0.0056	0.0023	0.385139	Bacteria; Firmicutes; Clostridia; Clostridiales; Lachnospiraceae
																	882	0.0004	0.0037	0.0085	0.391137	Bacteria
																	106	0.0002	0.0627	0.3269	0.403624	Bacteria; Actinobacteria; Actinobacteria; Actinomycetales; Corynebacteriaceae; Corynebacterium
																	3293	0	0.0003	0.0034	0.405004	Bacteria; Firmicutes; Clostridia; Clostridiales; Ruminococcaceae
																	62	0.081	0.2431	0.3154	0.407388	Bacteria; Firmicutes; Clostridia; Clostridiales; Ruminococcaceae
																	3888	0	0.004	0.0131	0.411162	Bacteria; Actinobacteria; Actinobacteria; Actinomycetales; Corynebacteriaceae; Corynebacterium
																	1679	0.0083	0.0037	0.0013	0.42214	Bacteria; Firmicutes; Clostridia; Clostridiales; Ruminococcaceae; Oscillibacter
																	2847	0	0.0045	0.0091	0.42441	Bacteria; Firmicutes; Clostridia; Clostridiales; Ruminococcaceae
																	256	0.0022	0.0097	0.0699	0.431121	Bacteria; Firmicutes
																	2373	0.012	0.0049	0.0034	0.438634	Bacteria; Firmicutes; Clostridia; Clostridiales; Lachnospiraceae
																	300	0.0227	0.0105	0.0021	0.442369	Bacteria; Firmicutes; Clostridia; Clostridiales; Ruminococcaceae; Clostridium_IV
																	753	0	0.0001	0.0011	0.463613	Bacteria; Firmicutes; Clostridia; Clostridiales
																	1139	0	0.0004	0.0014	0.46824	Bacteria; Firmicutes; Clostridia; Clostridiales; Ruminococcaceae
																	125	0.0159	0.0688	0.1048	0.469149	Bacteria; Firmicutes; Clostridia; Clostridiales; Ruminococcaceae
																	3347	0.007	0.0028	0.0011	0.469977	Bacteria; Firmicutes; Clostridia; Clostridiales; Ruminococcaceae; Flavonifractor
																	822	0.0644	0.0362	0.0234	0.470207	Bacteria; Firmicutes; Clostridia; Clostridiales; Lachnospiraceae
																	3900	0	0.0009	0.0039	0.47109	Bacteria; Firmicutes; Clostridia; Clostridiales; Ruminococcaceae
																	33	0.641	0.3518	0.2797	0.493352	Bacteria; Firmicutes; Clostridia; Clostridiales; Lachnospiraceae
																	746	0.0091	0.0194	0.0083	0.497291	Bacteria; Firmicutes; Clostridia; Clostridiales; Ruminococcaceae
																	3224	0	0	0.0013	0.513904	Bacteria; Firmicutes; Bacilli; Lactobacillales; Lactobacillaceae; Lactobacillus
																	227	0.0001	0.0202	0.0465	0.517209	Bacteria; Firmicutes; Clostridia; Clostridiales
																	2286	0.0041	0.0113	0.0036	0.517395	Bacteria; Firmicutes; Clostridia; Clostridiales; Ruminococcaceae
																	3463	0.0032	0.0006	0.0006	0.532097	Bacteria; Firmicutes; Clostridia; Clostridiales; Ruminococcaceae
																	852	0	0.0004	0.004	0.532284	Bacteria
																	650	0	0.0014	0.004	0.540407	Bacteria; Firmicutes; Clostridia; Clostridiales
																	1629	0	0	0.0009	0.547402	Bacteria; Actinobacteria; Actinobacteria; Coriobacteriales; Coriobacteriaceae; Gordonibacter
																	1977	0.0016	0.0496	0.1324	0.557209	Bacteria; Firmicutes; Clostridia; Clostridiales; Ruminococcaceae; Pseudoflavonifractor
																	313	0	0.0159	0.0149	0.568745	Bacteria; Firmicutes; Clostridia; Clostridiales
																	1392	0.006	0.0008	0.0009	0.570386	Bacteria; Firmicutes; Clostridia; Clostridiales; Lachnospiraceae
																	801	0.0041	0.0208	0.0089	0.580976	Bacteria; Proteobacteria; Betaproteobacteria; Burkholderiales; Sutterellaceae; Parasutterella
																	1471	0.0006	0.0059	0.0055	0.582211	Bacteria
																	880	0	0.0019	0.0051	0.587895	Bacteria; Firmicutes; Clostridia; Clostridiales; Lachnospiraceae
																	1157	0	0.0295	0.0196	0.593088	Bacteria; Firmicutes; Negativicutes; Selenomonadales; Acidaminococcaceae; Phascolarctobacterium
																	291	0.0014	0.0259	0.0475	0.599803	Bacteria; Firmicutes; Clostridia; Clostridiales; Ruminococcaceae
																	1060	0	0	0.0031	0.626343	Bacteria; Firmicutes; Clostridia; Clostridiales; Ruminococcaceae
																	2445	0.0123	0.0058	0.0017	0.626365	Bacteria; Firmicutes; Clostridia; Clostridiales; Ruminococcaceae; Clostridium_IV
																	66	0	0.0924	0.5402	0.629882	Bacteria; Firmicutes; Bacilli; Lactobacillales; Lactobacillaceae; Lactobacillus
																	1113	0.0173	0.0084	0.0047	0.632032	Bacteria; Firmicutes; Clostridia; Clostridiales; Lachnospiraceae
																	1584	0	0.0001	0.0013	0.632492	Bacteria; Firmicutes; Clostridia; Clostridiales; Ruminococcaceae; Ruminococcus
																	3098	0.0031	0.0015	0.0003	0.633145	Bacteria; Firmicutes; Clostridia; Clostridiales; Lachnospiraceae
																	1543	0	0.0032	0.0061	0.637721	Bacteria; Firmicutes
																	455	0	0.0158	0.0258	0.63819	Bacteria; Firmicutes
																	3632	0	0.0012	0.0031	0.641598	Bacteria; Actinobacteria; Actinobacteria; Actinomycetales; Corynebacteriaceae; Corynebacterium
																	1754	0	0.016	0.1361	0.643095	Bacteria; Bacteroidetes; Bacteroidia; Bacteroidales; Porphyromonadaceae; Odoribacter
																	77	0	0	0.3809	0.659419	Bacteria; Proteobacteria; Epsilonproteobacteria; Campylobacterales; Helicobacteraceae; Helicobacter
																	1674	0.0002	0.0039	0.0108	0.664911	Bacteria; Firmicutes; Clostridia; Clostridiales; Lachnospiraceae
																	1001	0.0003	0.0039	0.0022	0.667661	Bacteria; Firmicutes; Clostridia; Clostridiales; Ruminococcaceae
																	1465	0	0.0086	0.0089	0.68628	Bacteria; Firmicutes; Clostridia; Clostridiales; Ruminococcaceae
																	826	0.0543	0.0176	0.0091	0.697189	Bacteria; Firmicutes; Clostridia; Clostridiales; Ruminococcaceae; Pseudoflavonifractor
																	1657	0.0122	0.0052	0.003	0.724359	Bacteria; Firmicutes; Clostridia; Clostridiales; Ruminococcaceae
																	2158	0.0001	0.0057	0.0017	0.730689	Bacteria
																	74	0.0269	0.3834	0.2358	0.732993	Bacteria; Proteobacteria; Betaproteobacteria; Burkholderiales; Sutterellaceae; Parasutterella
																	2313	0.0053	0.0244	0.0448	0.737912	Bacteria; Firmicutes; Clostridia; Clostridiales
																	2264	0.0042	0.0012	0.0001	0.738175	Bacteria; Tenericutes; Mollicutes; Anaeroplasmatales; Anaeroplasmataceae; Anaeroplasma
																	1581	0	0.0023	0.0062	0.761802	Bacteria; Firmicutes; Clostridia; Clostridiales; Lachnospiraceae
																	369	0.0007	0.0076	0.0141	0.768859	Bacteria; Firmicutes; Clostridia; Clostridiales
																	2305	0.0162	0.0072	0.0044	0.776105	Bacteria; Firmicutes; Clostridia; Clostridiales; Lachnospiraceae; Clostridium_XlVb
																	428	0.0036	0.0053	0.0104	0.78764	Bacteria; Firmicutes
																	1279	0.0184	0.0087	0.0049	0.798037	Bacteria; Firmicutes; Clostridia; Clostridiales; Lachnospiraceae; Clostridium_XlVb
																	371	0.0033	0.1909	0.1174	0.822645	Bacteria; Firmicutes; Bacilli; Lactobacillales; Lactobacillaceae; Lactobacillus
																	3139	0.0087	0.0049	0.0009	0.822875	Bacteria; Firmicutes; Clostridia; Clostridiales; Lachnospiraceae
																	3216	0.0023	0.0002	0.0001	0.828134	Bacteria; Firmicutes; Clostridia; Clostridiales; Clostridiaceae_1; Clostridium_sensu_stricto
																	648	0	0.0026	0.0045	0.829362	Bacteria; Firmicutes; Clostridia; Clostridiales
																	3038	0.0163	0.0092	0.0057	0.833861	Bacteria; Firmicutes; Clostridia; Clostridiales; Lachnospiraceae
																	1277	0.0158	0.0032	0.0008	0.851594	Bacteria; Firmicutes; Clostridia; Clostridiales
																	294	0.0288	0.0098	0.013	0.854758	Bacteria; Firmicutes; Clostridia; Clostridiales; Eubacteriaceae; Anaerofustis
																	2149	0	0.0126	0.0094	0.904094	Bacteria; Firmicutes; Negativicutes; Selenomonadales; Acidaminococcaceae; Phascolarctobacterium
																	741	0	0.0021	0.0033	0.929893	Bacteria; Firmicutes; Clostridia; Clostridiales
																	2970	0	0.0001	0.0011	0.941269	Bacteria; Firmicutes; Clostridia; Clostridiales
																	412	0.0009	0.0069	0.0103	0.952078	Bacteria; Firmicutes; Clostridia; Clostridiales
																	2379	0	0.0052	0.0011	0.959101	Bacteria; Firmicutes; Clostridia; Clostridiales
																	859	0	0.0002	0.002	0.961044	Bacteria; Firmicutes
																	1199	0.0002	0.0078	0.0166	0.971312	Bacteria; Firmicutes; Bacilli; Lactobacillales; Enterococcaceae; Enterococcus
																	420	0	0.0018	0.0056	0.979333	Bacteria; Actinobacteria; Actinobacteria; Actinomycetales; Corynebacteriaceae; Corynebacterium
																	410	0.0022	0.0064	0.0152	1	Bacteria
																	1474	0.0008	0.0098	0.0083	1	Bacteria; Firmicutes
																	3280	0	0.0001	0.0014	1	Bacteria; Bacteroidetes; Bacteroidia; Bacteroidales; Porphyromonadaceae; Butyricimonas
																	1810	0.0096	0.0027	0.0009	1	Bacteria; Firmicutes; Clostridia; Clostridiales
																	2139	0	0	0.0015	1	Bacteria; Proteobacteria; Epsilonproteobacteria; Campylobacterales; Campylobacteraceae; Campylobacter
																	719	0.0729	0.0711	0.1668	1	Bacteria; Firmicutes; Clostridia; Clostridiales; Ruminococcaceae; Clostridium_IV
																	630	0.0117	0.5362	0.3482	1	Bacteria; Firmicutes; Bacilli; Lactobacillales; Lactobacillaceae; Lactobacillus
																	994	0.0444	0.0268	0.0085	1	Bacteria; Proteobacteria; Gammaproteobacteria; Enterobacteriales; Enterobacteriaceae; Escherichia/Shigella
																	635	0.0563	0.0225	0.0095	1	Bacteria; Firmicutes; Clostridia; Clostridiales; Lachnospiraceae
																	3147	0.005	0.0023	0.0013	1	Bacteria; Firmicutes; Clostridia; Clostridiales; Lachnospiraceae
																	3276	0.0002	0.0018	0.2066	1	Bacteria; Firmicutes; Clostridia; Clostridiales; Ruminococcaceae; Faecalibacterium
																	1216	0.0827	0.0431	0.0338	1	Bacteria; Firmicutes; Clostridia; Clostridiales; Lachnospiraceae; Blautia
																	806	0	0.0168	0.0464	1	Bacteria; Actinobacteria; Actinobacteria; Actinomycetales; Corynebacteriaceae; Corynebacterium
																	2122	0.0001	0.0006	0.0028	1	Bacteria; Firmicutes; Clostridia; Clostridiales
																	450	0	0.0001	0.0221	1	Bacteria; Proteobacteria; Alphaproteobacteria
																	1730	0.0011	0.0112	0.0179	1	Bacteria; Firmicutes; Clostridia; Clostridiales
																	875	0	0.0005	0.0026	1	Bacteria; Firmicutes; Clostridia; Clostridiales; Ruminococcaceae
																	2342	0.0061	0.0013	0.0011	1	Bacteria
																	1187	0	0.0104	0.051	1	Bacteria; Firmicutes; Bacilli; Lactobacillales; Lactobacillaceae; Lactobacillus
																	436	0.0126	0.0508	0.0729	1	Bacteria; Firmicutes; Clostridia; Clostridiales; Ruminococcaceae
																	358	0.0254	0.0089	0.0093	1	Bacteria; Firmicutes; Clostridia; Clostridiales; Ruminococcaceae; Clostridium_IV
																	1073	0.0067	0.0889	0.2349	1	Bacteria; Firmicutes; Clostridia; Clostridiales; Ruminococcaceae; Pseudoflavonifractor
																	694	0.0004	0.0011	0.0044	1	Bacteria; Firmicutes; Clostridia; Clostridiales; Ruminococcaceae
																	2455	0.0047	0.0206	0.0102	1	Bacteria; Firmicutes; Clostridia; Clostridiales; Ruminococcaceae; Faecalibacterium
																	1406	0.0102	0.0092	0.0032	1	Bacteria; Firmicutes; Clostridia; Clostridiales; Ruminococcaceae
																	745	0.031	0.0191	0.0054	1	Bacteria; Firmicutes; Erysipelotrichia; Erysipelotrichales; Erysipelotrichaceae; Faecalicoccus
																	235	0	0.0039	0.0729	1	Bacteria; Firmicutes; Clostridia; Clostridiales
																	2231	0.0054	0.0019	0.0008	1	Bacteria; Firmicutes; Clostridia; Clostridiales
																	1170	0	0.0001	0.0014	1	Bacteria; Firmicutes; Clostridia; Clostridiales; Ruminococcaceae
																	375	0.0021	0.0067	0.0121	1	Bacteria; Firmicutes; Clostridia; Clostridiales; Ruminococcaceae; Clostridium_IV
																	1938	0.011	0.0056	0.0016	1	Bacteria; Firmicutes; Clostridia; Clostridiales; Lachnospiraceae; Blautia
																	2237	0.0112	0.0064	0.0004	1	Bacteria; Firmicutes
																	150	0.1087	0.0616	0.0472	1	Bacteria; Firmicutes; Clostridia; Clostridiales; Lachnospiraceae
																	3111	0.0177	0.0013	0.0005	1	Bacteria; Bacteroidetes; Bacteroidia; Bacteroidales; Bacteroidaceae; Bacteroides
																	3104	0.0004	0	0	1	Bacteria; Firmicutes; Clostridia; Clostridiales; Ruminococcaceae
																	2749	0.0011	0.0133	0.0164	1	Bacteria; Firmicutes; Clostridia; Clostridiales; Ruminococcaceae
																	2912	0.0118	0.0048	0.0061	1	Bacteria; Firmicutes; Clostridia; Clostridiales; Lachnospiraceae; Clostridium_XlVb
																	1269	0.0083	0.0018	0.0001	1	Bacteria; Tenericutes; Mollicutes; Anaeroplasmatales; Anaeroplasmataceae; Anaeroplasma
																	2673	0.0013	0.0003	0.0003	1	Bacteria; Firmicutes; Clostridia; Clostridiales
																	1116	0.0011	0.0588	0.0374	1	Bacteria; Firmicutes; Bacilli; Lactobacillales; Lactobacillaceae; Lactobacillus
																	3834	0	0.0017	0.0045	1	Bacteria; Firmicutes; Clostridia; Clostridiales; Ruminococcaceae
																	2056	0	0.0006	0.0025	1	Bacteria; Firmicutes
																	194	0	0.0003	0.0914	1	Bacteria
																	3087	0.012	0.0016	0.0001	1	Bacteria; Bacteroidetes; Bacteroidia; Bacteroidales; Bacteroidaceae; Bacteroides
																	3324	0	0.0005	0.0049	1	Bacteria; Actinobacteria; Actinobacteria; Actinomycetales; Brevibacteriaceae; Brevibacterium
																	1211	0	0	0.0013	1	Bacteria; Firmicutes; Clostridia; Clostridiales; Ruminococcaceae
																	803	0.0071	0.1191	0.1119	1	Bacteria; Firmicutes
																	231	0.0022	0.0113	0.0375	1	Bacteria; Firmicutes; Clostridia; Clostridiales; Lachnospiraceae
																	1671	0.0011	0.0044	0.0145	1	Bacteria; Firmicutes; Clostridia; Clostridiales; Ruminococcaceae
																	2280	0.0088	0.0045	0.003	1	Bacteria; Firmicutes; Clostridia; Clostridiales; Lachnospiraceae
																	26	0.0558	0.4789	0.6284	1	Bacteria; Firmicutes; Clostridia; Clostridiales; Lachnospiraceae; Blautia
																	464	0.0006	0.0067	0.0146	1	Bacteria; Firmicutes; Clostridia; Clostridiales; Ruminococcaceae; Ruminococcus
																	1648	0.0078	0.0041	0.0022	1	Bacteria; Firmicutes; Clostridia; Clostridiales; Ruminococcaceae; Clostridium_IV
																	474	0	0.0044	0.0246	1	Bacteria; Proteobacteria; Deltaproteobacteria
																	2680	0.0003	0.0052	0.0021	1	Bacteria; Firmicutes; Clostridia; Clostridiales
																	598	0.0114	0.0067	0.0044	1	Bacteria; Actinobacteria; Actinobacteria; Coriobacteriales; Coriobacteriaceae; Gordonibacter
																	1009	0.0126	0.0038	0.0005	1	Bacteria; Firmicutes; Clostridia; Clostridiales
																	3375	0.0038	0.0013	0.0006	1	Bacteria; Firmicutes; Clostridia; Clostridiales; Ruminococcaceae
																	874	0	0.0012	0.0026	1	Bacteria
																	183	0.0454	0.1081	0.0611	1	Bacteria; Firmicutes; Clostridia; Clostridiales; Ruminococcaceae
																	3874	0	0.004	0.0044	1	Bacteria; Firmicutes; Clostridia; Clostridiales; Ruminococcaceae
																	776	0.0023	0.14	0.0877	1	Bacteria; Firmicutes; Bacilli; Lactobacillales; Lactobacillaceae; Lactobacillus
																	1351	0	0.0186	0.0131	1	Bacteria; Firmicutes; Negativicutes; Selenomonadales; Acidaminococcaceae; Phascolarctobacterium
																	190	0.0123	0.6136	0.4034	1	Bacteria; Firmicutes; Bacilli; Lactobacillales; Lactobacillaceae; Lactobacillus
																	696	0	0.0011	0.0058	1	Bacteria; Firmicutes; Clostridia; Clostridiales; Ruminococcaceae; Clostridium_IV
																	1861	0.0192	0.0095	0.0068	1	Bacteria; Firmicutes; Clostridia; Clostridiales; Ruminococcaceae; Butyricicoccus
																	504	0.0158	0.0038	0.0021	1	Bacteria; Proteobacteria; Gammaproteobacteria; Enterobacteriales; Enterobacteriaceae; Proteus
																	1512	0.0001	0.0124	0.0086	1	Bacteria; Firmicutes; Clostridia; Clostridiales; Ruminococcaceae
																	1522	0.0026	0.0008	0.0001	1	Bacteria
																	2022	0	0.0016	0.0076	1	Bacteria; Firmicutes; Bacilli; Lactobacillales; Carnobacteriaceae; Atopostipes
																	280	0.0076	0.0129	0.0443	1	Bacteria; Firmicutes; Bacilli; Lactobacillales; Lactobacillaceae; Lactobacillus
																	3851	0.0208	0.0116	0.01	1	Bacteria; Firmicutes; Clostridia; Clostridiales; Lachnospiraceae
																	3437	0	0.0065	0.0103	1	Bacteria; Firmicutes
																	312	0.007	0.0165	0.0218	1	Bacteria; Firmicutes; Clostridia; Clostridiales; Ruminococcaceae; Anaerotruncus
																	3015	0.0001	0.0008	0.0066	1	Bacteria; Firmicutes
																	1101	0.0359	0.0043	0.0011	1	Bacteria; Firmicutes; Bacilli; Lactobacillales; Enterococcaceae; Enterococcus
																	1521	0	0.0054	0.0143	1	Bacteria; Actinobacteria; Actinobacteria; Actinomycetales; Corynebacteriaceae; Corynebacterium
																	566	0.0038	0.0094	0.0094	1	Bacteria; Firmicutes; Clostridia; Clostridiales; Ruminococcaceae; Intestinimonas
																	155	0	0.0101	0.1269	1	Bacteria; Firmicutes; Clostridia; Clostridiales
																	1647	0	0.0001	0.001	1	Bacteria; Firmicutes; Clostridia; Clostridiales; Ruminococcaceae; Flavonifractor
																	1219	0	0.0001	0.0019	1	Bacteria; Actinobacteria; Actinobacteria; Actinomycetales; Ruaniaceae; Ruania
																	1019	0	0.0007	0.0017	1	Bacteria; Firmicutes; Clostridia; Clostridiales
																	260	0	0.0363	0.0063	1	Bacteria; Firmicutes; Clostridia; Clostridiales
																	739	0	0.0017	0.0041	1	Bacteria; Firmicutes
																	912	0	0.0007	0.003	1	Bacteria
																	1314	0.0419	0.029	0.0099	1	Bacteria; Proteobacteria; Gammaproteobacteria; Enterobacteriales; Enterobacteriaceae; Escherichia/Shigella
																	290	0	0.0074	0.0287	1	Bacteria; Firmicutes; Clostridia; Clostridiales; Clostridiales_Incertae_Sedis_XI; Anaerococcus
																	401	0.0003	0.0084	0.037	1	Bacteria
																	677	0.0056	0.0017	0.0003	1	Bacteria; Firmicutes; Clostridia; Clostridiales; Ruminococcaceae
																	1025	0	0.0005	0.0013	1	Bacteria; Firmicutes; Clostridia; Clostridiales
																	424	0	0.0158	0.0438	1	Bacteria; Actinobacteria; Actinobacteria; Actinomycetales; Micrococcaceae
																	1162	0.0311	0.0165	0.01	1	Bacteria; Firmicutes; Clostridia; Clostridiales; Lachnospiraceae; Clostridium_XlVb
																	2402	0.003	0.0008	0.0003	1	Bacteria; Firmicutes; Clostridia; Clostridiales; Ruminococcaceae
																	1214	0	0.002	0.0046	1	Bacteria
																	536	0.0048	0.0103	0.0142	1	Bacteria
																	735	0	0.0017	0.003	1	Bacteria; Firmicutes; Clostridia; Clostridiales; Ruminococcaceae
																	1354	0.0017	0.0061	0.0251	1	Bacteria; Firmicutes; Clostridia; Clostridiales; Ruminococcaceae
																	1795	0.0001	0.0036	0.004	1	Bacteria; Firmicutes; Clostridia; Clostridiales; Ruminococcaceae; Ruminococcus
																	495	0.0186	0.0697	0.0824	1	Bacteria; Firmicutes; Clostridia; Clostridiales
																	3296	0	0	0.0009	1	Bacteria
																	367	0	0	0.03	1	Bacteria
																	3050	0	0.0001	0.0012	1	Bacteria; Firmicutes; Clostridia; Clostridiales
																	223	0.0131	0.0618	0.1739	1	Bacteria; Firmicutes
																	1478	0.0012	0.0047	0.0013	1	Bacteria; Firmicutes; Clostridia; Clostridiales
																	3800	0	0.0171	0.1279	1	Bacteria; Bacteroidetes; Bacteroidia; Bacteroidales; Porphyromonadaceae; Odoribacter
																	441	0	0.0026	0.0359	1	Bacteria; Firmicutes; Bacilli; Lactobacillales; Carnobacteriaceae
																	1389	0.0068	0.0018	0.0006	1	Bacteria; Firmicutes; Clostridia; Clostridiales; Lachnospiraceae
																	2489	0	0.0036	0.0066	1	Bacteria; Firmicutes; Clostridia; Clostridiales; Ruminococcaceae
																	333	0.0333	0.0251	0.0041	1	Bacteria; Firmicutes; Clostridia; Clostridiales; Ruminococcaceae
																	779	0.0109	0.0363	0.012	1	Bacteria; Proteobacteria; Betaproteobacteria; Burkholderiales; Sutterellaceae; Parasutterella
																	191	0	0	0.1269	1	Bacteria; Bacteroidetes
																	1147	0.0377	0.0245	0.0129	1	Bacteria; Firmicutes; Clostridia; Clostridiales; Lachnospiraceae
																	3901	0	0.0001	0.0032	1	Bacteria
																	1143	0.0016	0.0004	0.0001	1	Bacteria; Firmicutes; Clostridia; Clostridiales; Lachnospiraceae
																	2062	0.0014	0.0002	0.0002	1	Bacteria; Firmicutes; Bacilli; Lactobacillales
																	1020	0.0004	0.0063	0.0122	1	Bacteria; Firmicutes; Bacilli; Lactobacillales; Enterococcaceae; Enterococcus
																	731	0.0029	0.0097	0.0046	1	Bacteria; Firmicutes; Clostridia; Clostridiales; Ruminococcaceae
																	2248	0.0129	0.0066	0.0021	1	Bacteria; Firmicutes; Clostridia; Clostridiales; Ruminococcaceae
																	158	0.0203	0.0691	0.1051	1	Bacteria; Firmicutes; Clostridia; Clostridiales
																	543	0	0.0029	0.0089	1	Bacteria; Firmicutes; Clostridia; Clostridiales; Ruminococcaceae
																	1728	0	0.0006	0.0083	1	Bacteria
																	1063	0	0.0001	0.0033	1	Bacteria
																	3907	0.0001	0.0025	0.0027	1	Bacteria; Firmicutes; Clostridia; Clostridiales; Ruminococcaceae
																	404	0	0.0039	0.0335	1	Bacteria
																	916	0.0134	0.0321	0.0534	1	Bacteria; Firmicutes; Clostridia; Clostridiales; Ruminococcaceae
																	1500	0.0013	0.0126	0.0174	1	Bacteria; Firmicutes; Clostridia; Clostridiales; Ruminococcaceae
																	831	0.0296	0.0141	0.0055	1	Bacteria; Firmicutes; Clostridia; Clostridiales; Lachnospiraceae
																	156	0.0389	0.1581	0.1464	1	Bacteria; Proteobacteria; Deltaproteobacteria; Desulfovibrionales; Desulfovibrionaceae; Bilophila
																	172	0.0857	0.0403	0.0427	1	Bacteria; Actinobacteria; Actinobacteria; Coriobacteriales; Coriobacteriaceae
																	1890	0.0071	0.0045	0.0004	1	Bacteria; Firmicutes; Clostridia; Clostridiales
																	1634	0.0006	0.0025	0.0061	1	Bacteria; Firmicutes; Bacilli; Lactobacillales; Enterococcaceae; Enterococcus
																	1784	0.0499	0.0166	0.0136	1	Bacteria; Firmicutes; Bacilli; Lactobacillales; Streptococcaceae; Streptococcus
																	971	0.0092	0.0334	0.0126	1	Bacteria; Firmicutes; Clostridia; Clostridiales; Ruminococcaceae
																	2078	0	0.0005	0.0022	1	Bacteria
																	1077	0	0.0004	0.0027	1	Bacteria; Firmicutes; Clostridia; Clostridiales; Peptoniphilaceae; Peptoniphilus
																	1209	0	0.0002	0.0023	1	Bacteria; Firmicutes; Clostridia; Clostridiales
																	3441	0.0011	0.0052	0.0142	1	Bacteria; Firmicutes; Clostridia; Clostridiales; Ruminococcaceae; Pseudoflavonifractor
																	3830	0	0	0.0006	1	Bacteria; Firmicutes; Clostridia; Clostridiales; Ruminococcaceae
																	255	0.0133	0.0432	0.0441	1	Bacteria; Firmicutes; Clostridia; Clostridiales
																	2519	0.0002	0.0071	0.0035	1	Bacteria; Firmicutes; Clostridia; Clostridiales; Ruminococcaceae
																	3021	0	0.0001	0.0008	1	Bacteria; Bacteroidetes; Bacteroidia; Bacteroidales; Porphyromonadaceae
																	3289	0	0.0028	0.0071	1	Bacteria; Bacteroidetes; Bacteroidia; Bacteroidales; Porphyromonadaceae; Butyricimonas
																	3902	0	0.0013	0.0036	1	Bacteria; Bacteroidetes; Bacteroidia; Bacteroidales; Porphyromonadaceae; Butyricimonas
																	15	0.6176	0.8301	1.2236	1	Bacteria; Firmicutes; Clostridia; Clostridiales; Ruminococcaceae
																	2138	0.0114	0.0025	0.0037	1	Bacteria; Firmicutes; Clostridia; Clostridiales; Ruminococcaceae; Subdoligranulum
																	202	0.0162	0.0448	0.0589	1	Bacteria; Firmicutes; Clostridia; Clostridiales; Ruminococcaceae
																	2228	0.0012	0.0002	0.0001	1	Bacteria; Firmicutes; Clostridia; Clostridiales; Lachnospiraceae
																	816	0	0	0.0012	1	Bacteria; Firmicutes; Clostridia; Clostridiales; Peptoniphilaceae
																	346	0	0.0054	0.0261	1	Bacteria; Firmicutes; Bacilli; Bacillales; Bacillaceae_2
																	2178	0	0.0001	0.0006	1	Bacteria
																	1344	0.0298	0.0187	0.0148	1	Bacteria; Firmicutes; Clostridia; Clostridiales; Lachnospiraceae
																	3454	0.0001	0.0059	0.0146	1	Bacteria; Firmicutes; Clostridia; Clostridiales; Ruminococcaceae; Oscillibacter
																	1585	0	0.0001	0.0008	1	Bacteria; Firmicutes; Clostridia; Clostridiales; Ruminococcaceae
																	2179	0.0044	0.0093	0.0154	1	Bacteria; Firmicutes; Clostridia; Clostridiales; Ruminococcaceae
																	6	3.1344	1.7048	0.6541	1	Bacteria; Proteobacteria; Gammaproteobacteria; Enterobacteriales; Enterobacteriaceae; Escherichia/Shigella
																	1064	0	0	0.0061	1	Bacteria; Bacteroidetes; Bacteroidia; Bacteroidales; Rikenellaceae; Alistipes
																	507	0	0.0019	0.0155	1	Bacteria; Firmicutes; Clostridia; Clostridiales
																	937	0.0007	0.0072	0.009	1	Bacteria; Firmicutes; Clostridia; Clostridiales; Ruminococcaceae; Ruminococcus
																	1173	0	0.0028	0.0017	1	Bacteria
																	1142	0.0154	0.0022	0.0016	1	Bacteria; Firmicutes; Clostridia; Clostridiales; Lachnospiraceae
																	1632	0.0001	0.0023	0.0072	1	Bacteria; Actinobacteria; Actinobacteria; Actinomycetales; Dietziaceae; Dietzia
																	750	0	0.0005	0.0017	1	Bacteria; Firmicutes
																	1920	0.0058	0.0028	0.0009	1	Bacteria; Firmicutes; Erysipelotrichia; Erysipelotrichales; Erysipelotrichaceae
																	2471	0	0.0024	0.0002	1	Bacteria
																	2556	0.0004	0.0042	0.0023	1	Bacteria; Firmicutes
																	1568	0	0	0.0004	1	Bacteria; Firmicutes; Clostridia; Clostridiales; Ruminococcaceae
																	331	0	0.0005	0.0371	1	Bacteria
																	1329	0	0.0092	0.0041	1	Bacteria; Proteobacteria; Alphaproteobacteria; Rhodospirillales; Rhodospirillaceae
																	2868	0.0001	0.0003	0.0016	1	Bacteria; Firmicutes; Clostridia; Clostridiales
																	2599	0.0008	0.014	0.0045	1	Bacteria; Proteobacteria; Betaproteobacteria; Burkholderiales; Sutterellaceae; Parasutterella
																	2282	0	0.0009	0.0022	1	Bacteria; Firmicutes; Clostridia; Clostridiales; Ruminococcaceae
																	1502	0.0183	0.0109	0.0062	1	Bacteria; Firmicutes; Clostridia; Clostridiales; Lachnospiraceae
																	50	0.6212	0.1019	0.0351	1	Bacteria; Bacteroidetes; Bacteroidia; Bacteroidales; Bacteroidaceae; Bacteroides
																	1188	0.0009	0.0069	0.0114	1	Bacteria; Firmicutes; Bacilli; Bacillales; Staphylococcaceae; Staphylococcus
																	1253	0	0.0016	0.0161	1	Bacteria; Bacteroidetes; Bacteroidia; Bacteroidales; Rikenellaceae; Rikenella
																	56	0.0448	0.1934	0.2875	1	Bacteria; Bacteroidetes; Bacteroidia; Bacteroidales; Porphyromonadaceae; Odoribacter
																	748	0.0001	0.0023	0.0027	1	Bacteria; Firmicutes; Clostridia; Clostridiales; Ruminococcaceae
																	3628	0	0.0005	0.0043	1	Bacteria; Firmicutes; Clostridia; Clostridiales; Ruminococcaceae
																	827	0	0.0008	0.0024	1	Bacteria; Firmicutes
																	3137	0.0008	0.0001	0	1	Bacteria; Firmicutes; Clostridia; Clostridiales; Lachnospiraceae
																	2076	0.0047	0.0016	0.0007	1	Bacteria; Firmicutes; Clostridia; Clostridiales; Ruminococcaceae
																	3005	0	0.0022	0.0027	1	Bacteria; Firmicutes
																	914	0.0162	0.0099	0.0057	1	Bacteria; Firmicutes; Clostridia; Clostridiales; Lachnospiraceae
																	3843	0.0008	0.0001	0.0001	1	Bacteria; Firmicutes; Clostridia; Clostridiales
																	2262	0.0027	0.0004	0	1	Bacteria; Firmicutes; Bacilli; Lactobacillales
																	3397	0.0002	0.0025	0.0023	1	Bacteria; Firmicutes; Clostridia; Clostridiales; Lachnospiraceae
																	1004	0	0.0005	0.0014	1	Bacteria; Firmicutes
																	3478	0.0053	0.0037	0.0013	1	Bacteria
																	1611	0.0296	0.0098	0.0096	1	Bacteria; Firmicutes; Clostridia; Clostridiales; Lachnospiraceae; Ruminococcus2
																	562	0	0	0.0086	1	Bacteria; Firmicutes; Clostridia; Clostridiales
																	891	0	0.0026	0.0291	1	Bacteria; Bacteroidetes; Bacteroidia; Bacteroidales; Rikenellaceae; Rikenella
																	888	0	0.0015	0.0147	1	Bacteria
																	871	0	0.0006	0.0039	1	Archaea; Euryarchaeota; Thermoplasmata; Methanomassiliicoccales; Methanomassiliicoccaceae; Methanomassiliicoccus
																	909	0.0568	0.5664	0.4986	1	Bacteria; Firmicutes; Clostridia; Clostridiales; Ruminococcaceae; Faecalibacterium
																	793	0.0777	0.0151	0.0039	1	Bacteria; Bacteroidetes; Bacteroidia; Bacteroidales; Bacteroidaceae; Bacteroides
																	618	0	0.0028	0.0043	1	Bacteria; Firmicutes; Clostridia; Clostridiales; Ruminococcaceae
																	3119	0.0012	0.0001	0	1	Bacteria; Firmicutes; Clostridia; Clostridiales; Lachnospiraceae
																	513	0	0.0062	0.0131	1	Bacteria; Firmicutes; Clostridia; Clostridiales; Ruminococcaceae; Clostridium_IV
																	907	0	0.0006	0.0035	1	Bacteria; Firmicutes; Bacilli; Bacillales; Staphylococcaceae; Salinicoccus
																	140	0.0284	0.0655	0.0581	1	Bacteria; Firmicutes; Clostridia; Clostridiales
																	554	0.0408	0.0276	0.0165	1	Bacteria; Firmicutes; Clostridia; Clostridiales; Ruminococcaceae
																	1423	0.0021	0.0007	0.0006	1	Bacteria; Firmicutes; Clostridia; Clostridiales; Lachnospiraceae
																	2192	0.0138	0.0146	0.0339	1	Bacteria; Firmicutes; Clostridia; Clostridiales; Lachnospiraceae
																	548	0	0.002	0.0145	1	Bacteria; Firmicutes; Clostridia; Clostridiales; Clostridiales_Incertae_Sedis_XI; Anaerococcus
																	615	0.0022	0.0148	0.0217	1	Bacteria; Firmicutes; Clostridia; Clostridiales; Ruminococcaceae; Clostridium_IV
																	716	0	0.0082	0.0084	1	Bacteria; Firmicutes; Clostridia; Clostridiales; Ruminococcaceae
																	1252	0.0009	0.1113	0.2509	1	Bacteria; Firmicutes; Clostridia; Clostridiales; Lachnospiraceae; Blautia
																	1640	0.0001	0	0.0012	1	Bacteria; Firmicutes; Clostridia; Clostridiales; Peptoniphilaceae; Peptoniphilus
																	918	0.0024	0.0429	0.0374	1	Bacteria; Firmicutes; Clostridia; Clostridiales; Ruminococcaceae; Faecalibacterium
																	2238	0.0017	0.0003	0.0001	1	Bacteria; Firmicutes
																	3373	0.0011	0.0002	0.0001	1	Bacteria; Firmicutes; Erysipelotrichia; Erysipelotrichales; Erysipelotrichaceae
																	532	0	0.0804	0.0285	1	Bacteria; Bacteroidetes; Bacteroidia; Bacteroidales; Porphyromonadaceae; Parabacteroides
																	1193	0	0.0006	0.0015	1	Bacteria; Firmicutes; Clostridia
																	3403	0.0001	0.0074	0.0066	1	Bacteria; Firmicutes; Clostridia; Clostridiales; Ruminococcaceae
																	3646	0	0	0.009	1	Bacteria; Bacteroidetes
																	2222	0.0007	0.0001	0	1	Bacteria; Firmicutes; Clostridia; Clostridiales; Lachnospiraceae
																	3399	0	0.0023	0.0004	1	Bacteria; Firmicutes; Clostridia; Clostridiales; Ruminococcaceae; Anaerotruncus
																	45	0	0.5703	0.2029	1	Bacteria; Bacteroidetes; Bacteroidia; Bacteroidales; Porphyromonadaceae; Parabacteroides
																	770	0	0.0514	0.0142	1	Bacteria; Bacteroidetes; Bacteroidia; Bacteroidales; Porphyromonadaceae; Parabacteroides
																	431	0.2936	0.1282	0.1415	1	Bacteria; Firmicutes; Clostridia; Clostridiales
																	129	0	0.0572	0.1315	1	Bacteria
																	1044	0.0516	0.0111	0.0026	1	Bacteria; Bacteroidetes; Bacteroidia; Bacteroidales; Bacteroidaceae; Bacteroides
																	2578	0.0017	0.0055	0.0014	1	Bacteria; Firmicutes; Clostridia; Clostridiales; Lachnospiraceae
																	2544	0.002	0.0051	0.0016	1	Bacteria; Firmicutes; Clostridia; Clostridiales; Lachnospiraceae
																	254	0.0514	0.0343	0.0096	1	Bacteria; Firmicutes; Clostridia; Clostridiales
																	2314	0.0002	0.0043	0.0027	1	Bacteria; Firmicutes
																	1110	0.0211	0.0153	0.0036	1	Bacteria; Firmicutes; Clostridia; Clostridiales; Ruminococcaceae; Pseudoflavonifractor
																	969	0.0197	0.0146	0.0078	1	Bacteria; Firmicutes; Clostridia; Clostridiales; Ruminococcaceae
																	1831	0.0591	0.0222	0.0154	1	Bacteria; Firmicutes; Bacilli; Lactobacillales; Streptococcaceae; Streptococcus
																	2388	0.0082	0.0021	0.0001	1	Bacteria; Firmicutes; Clostridia; Clostridiales
																	2123	0.0029	0.006	0.0111	1	Bacteria; Firmicutes; Clostridia; Clostridiales; Ruminococcaceae
																	350	0.0014	0.0095	0.0114	1	Bacteria; Firmicutes; Clostridia; Clostridiales; Ruminococcaceae
																	958	0	0.0003	0.0035	1	Bacteria
																	3380	0.0053	0.0023	0.0011	1	Bacteria; Firmicutes; Clostridia; Clostridiales
																	808	0.0006	0.0029	0.0036	1	Bacteria; Actinobacteria; Actinobacteria; Coriobacteriales; Coriobacteriaceae
																	483	0.0441	0.0053	0.0005	1	Bacteria; Proteobacteria; Gammaproteobacteria; Enterobacteriales; Enterobacteriaceae; Klebsiella
																	586	0	0.001	0.0184	1	Bacteria; Firmicutes
																	980	0	0.0006	0.0016	1	Bacteria; Firmicutes; Clostridia; Clostridiales
																	2581	0.0027	0.0063	0.0022	1	Bacteria; Firmicutes; Clostridia; Clostridiales; Ruminococcaceae; Faecalibacterium
																	1276	0.0002	0.0049	0.0044	1	Bacteria; Firmicutes; Clostridia; Clostridiales; Ruminococcaceae; Ruminococcus
																	600	0.0127	0.0003	0.0011	1	Bacteria; Firmicutes; Bacilli; Lactobacillales; Lactobacillaceae; Pediococcus
																	1912	0	0.0024	0.0016	1	Bacteria; Firmicutes; Clostridia; Clostridiales; Ruminococcaceae
																	582	0.0002	0.0032	0.0034	1	Bacteria; Firmicutes; Clostridia; Clostridiales; Ruminococcaceae
																	1812	0.0014	0.0004	0.0003	1	Bacteria; Firmicutes
																	881	0	0.0009	0.0016	1	Bacteria; Firmicutes; Clostridia; Clostridiales; Ruminococcaceae
																	467	0	0.0076	0.0232	1	Bacteria; Bacteroidetes; Bacteroidia; Bacteroidales; Rikenellaceae; Alistipes
																	3326	0	0	0.0005	1	Bacteria
																	1712	0	0	0.0005	1	Bacteria
																	2364	0.003	0.0014	0.0006	1	Bacteria; Firmicutes; Erysipelotrichia; Erysipelotrichales; Erysipelotrichaceae
																	1069	0.4767	0.0848	0.0491	1	Bacteria; Bacteroidetes; Bacteroidia; Bacteroidales; Bacteroidaceae; Bacteroides
																	80	0.0468	0.1259	0.1896	1	Bacteria; Proteobacteria; Deltaproteobacteria
																	1224	0.0046	0.0026	0.0005	1	Bacteria; Firmicutes; Clostridia; Clostridiales; Ruminococcaceae
																	3091	0.0003	0	0	1	Bacteria; Firmicutes; Clostridia; Clostridiales
																	3128	0.0003	0	0	1	Bacteria; Firmicutes; Clostridia; Clostridiales
																	1574	0.0338	0.046	0.1009	1	Bacteria; Firmicutes; Clostridia; Clostridiales; Lachnospiraceae; Blautia
																	3857	0.0008	0.0017	0.0002	1	Bacteria; Firmicutes; Clostridia; Clostridiales; Ruminococcaceae
																	1050	0.002	0.0002	0	1	Bacteria; Firmicutes; Erysipelotrichia; Erysipelotrichales; Erysipelotrichaceae; Clostridium_XVIII
																	1210	0	0.0017	0.0041	1	Bacteria; Firmicutes; Clostridia; Clostridiales
																	2883	0	0.0332	0.0236	1	Bacteria; Firmicutes; Clostridia; Clostridiales
																	758	0	0	0.0073	1	Bacteria; Bacteroidetes; Bacteroidia; Bacteroidales; Rikenellaceae
																	1247	0	0	0.0024	1	Bacteria; Firmicutes; Clostridia; Clostridiales
																	553	0.0982	0.0398	0.0076	1	Bacteria; Proteobacteria; Gammaproteobacteria; Enterobacteriales; Enterobacteriaceae; Escherichia/Shigella
																	574	0	0.0004	0.0189	1	Bacteria; Firmicutes; Bacilli; Lactobacillales; Lactobacillaceae; Lactobacillus
																	681	0.0006	0.0037	0.0024	1	Bacteria; Firmicutes; Clostridia; Clostridiales
																	461	0.1353	0.0985	0.0417	1	Bacteria; Proteobacteria; Gammaproteobacteria; Enterobacteriales; Enterobacteriaceae; Escherichia/Shigella
																	2899	0.0004	0.0103	0.0089	1	Bacteria; Firmicutes; Clostridia; Clostridiales; Ruminococcaceae; Faecalibacterium
																	1412	0.0001	0.0017	0.0008	1	Bacteria; Firmicutes; Clostridia; Clostridiales; Ruminococcaceae; Faecalibacterium
																	674	0.0006	0.0029	0.0026	1	Bacteria; Firmicutes; Clostridia; Clostridiales; Lachnospiraceae
																	408	0.1252	0.0888	0.0321	1	Bacteria; Proteobacteria; Gammaproteobacteria; Enterobacteriales; Enterobacteriaceae; Escherichia/Shigella
																	187	0.1009	0.0649	0.0384	1	Bacteria; Firmicutes; Clostridia; Clostridiales; Lachnospiraceae; Clostridium_XlVb
																	1993	0	0.0003	0.0011	1	Bacteria
																	3440	0	0	0.003	1	Bacteria
																	1145	0.5624	0.2761	0.248	1	Bacteria; Firmicutes; Clostridia; Clostridiales; Lachnospiraceae
																	3625	0	0.0017	0.0181	1	Bacteria; Bacteroidetes; Bacteroidia; Bacteroidales; Porphyromonadaceae; Odoribacter
																	2574	0	0.0031	0.0028	1	Bacteria; Firmicutes; Clostridia; Clostridiales; Ruminococcaceae
																	1079	0	0	0.0011	1	Bacteria; Firmicutes; Clostridia; Clostridiales; Clostridiales_Incertae_Sedis_XI; Helcococcus
																	1565	0.0057	0.0063	0.0143	1	Bacteria; Firmicutes; Clostridia; Clostridiales; Ruminococcaceae; Intestinimonas
																	2040	0.0003	0.0036	0.0012	1	Bacteria; Proteobacteria; Betaproteobacteria; Burkholderiales; Sutterellaceae; Parasutterella
																	3442	0.0001	0.0012	0.0044	1	Bacteria; Firmicutes; Clostridia; Clostridiales
																	542	0.0889	0.0331	0.0442	1	Bacteria; Firmicutes; Clostridia; Clostridiales
																	2426	0.0017	0.0004	0.0003	1	Bacteria; Firmicutes; Clostridia; Clostridiales
																	269	0.0089	0.0389	0.0554	1	Bacteria; Firmicutes; Clostridia; Clostridiales; Lachnospiraceae
																	3396	0.0036	0.0035	0.0011	1	Bacteria; Firmicutes; Clostridia; Clostridiales; Lachnospiraceae; Blautia
																	3282	0	0	0.0008	1	Bacteria; Firmicutes; Bacilli; Bacillales; Bacillaceae_2
																	1341	0.0006	0.0107	0.0079	1	Bacteria; Firmicutes; Clostridia; Clostridiales; Ruminococcaceae
																	1610	0.0023	0.0007	0.0003	1	Bacteria
																	51	0.4986	0.4234	0.6572	1	Bacteria; Firmicutes; Clostridia; Clostridiales; Lachnospiraceae; Clostridium_XlVb
																	649	0	0.0041	0.0004	1	Bacteria; Firmicutes; Clostridia; Clostridiales; Lachnospiraceae
																	1075	0.0628	0.0065	0.0046	1	Bacteria; Bacteroidetes; Bacteroidia; Bacteroidales; Bacteroidaceae; Bacteroides
																	1882	0.0023	0.0088	0.0022	1	Bacteria; Firmicutes; Clostridia; Clostridiales; Ruminococcaceae
																	2095	0	0.0003	0.0056	1	Bacteria; Firmicutes; Clostridia; Clostridiales
																	858	0	0.0017	0.0039	1	Bacteria
																	3299	0	0.0001	0.0006	1	Bacteria; Firmicutes; Clostridia; Clostridiales; Ruminococcaceae
																	3287	0	0.0001	0.0006	1	Bacteria; Bacteroidetes; Bacteroidia; Bacteroidales; Porphyromonadaceae; Butyricimonas
																	374	0.0029	0.0231	0.0249	1	Bacteria; Firmicutes; Clostridia; Clostridiales
																	733	0	0.0023	0.0009	1	Bacteria; Lentisphaerae; Lentisphaeria; Victivallales; Victivallaceae; Victivallis
																	2606	0.0023	0.0007	0.0005	1	Bacteria
																	1729	0	0	0.0152	1	Bacteria; Bacteroidetes
																	580	0.0003	0.0024	0.0047	1	Bacteria; Firmicutes; Clostridia
																	2137	0.0004	0.0022	0.0008	1	Bacteria; Firmicutes; Clostridia; Clostridiales
																	1336	0.004	0.0127	0.0113	1	Bacteria; Firmicutes; Clostridia; Clostridiales; Ruminococcaceae
																	713	0	0.0483	0.0164	1	Bacteria; Bacteroidetes; Bacteroidia; Bacteroidales; Porphyromonadaceae; Parabacteroides
																	1456	0	0.0001	0.0006	1	Bacteria; Firmicutes; Clostridia; Clostridiales; Ruminococcaceae
																	3255	0	0.0001	0.0006	1	Bacteria; Firmicutes; Clostridia; Clostridiales; Clostridiales_Incertae_Sedis_XI; Helcococcus
																	2506	0.0006	0.004	0.0029	1	Bacteria; Firmicutes; Clostridia; Clostridiales; Ruminococcaceae
																	1517	0.0006	0.0001	0	1	Bacteria
																	1348	0.0014	0.0037	0.0126	1	Bacteria; Firmicutes; Clostridia; Clostridiales
																	3837	0	0	0.0009	1	Bacteria; Firmicutes; Clostridia; Clostridiales; Ruminococcaceae
																	475	0.0108	0.0196	0.0212	1	Bacteria; Firmicutes; Clostridia; Clostridiales
																	1773	0.0037	0.0082	0.0025	1	Bacteria; Firmicutes; Clostridia; Clostridiales; Ruminococcaceae
																	308	0.0233	0.0322	0.0594	1	Bacteria; Firmicutes; Clostridia; Clostridiales
																	864	0	0.0094	0.0333	1	Bacteria; Firmicutes; Bacilli; Lactobacillales; Lactobacillaceae; Lactobacillus
																	154	0	0.0003	0.1004	1	Bacteria; Firmicutes; Clostridia; Clostridiales
																	813	0.001	0.0001	0.0076	1	Bacteria; Firmicutes; Clostridia; Clostridiales; Lachnospiraceae
																	2161	0.0017	0.0041	0.0074	1	Bacteria; Firmicutes; Clostridia; Clostridiales
																	807	0.0096	0.0211	0.0339	1	Bacteria; Firmicutes; Clostridia; Clostridiales; Ruminococcaceae
																	647	0.0008	0.0058	0.0054	1	Bacteria; Firmicutes
																	1192	0	0.0001	0.0026	1	Bacteria
																	167	0.0219	0.0908	0.0522	1	Bacteria; Firmicutes; Clostridia; Clostridiales; Lachnospiraceae
																	1293	0	0.0102	0.0046	1	Bacteria; Firmicutes; Clostridia; Clostridiales
																	766	0.0884	0.0311	0.0168	1	Bacteria; Firmicutes; Bacilli; Lactobacillales; Streptococcaceae; Streptococcus
																	1078	0	0.0015	0.0031	1	Bacteria
																	547	0	0.0015	0.0069	1	Bacteria
																	3401	0.0019	0.0032	0.0006	1	Bacteria; Firmicutes
																	3890	0	0.0012	0.0081	1	Bacteria; Bacteroidetes; Bacteroidia; Bacteroidales; Porphyromonadaceae; Odoribacter
																	36	0.2524	0.6083	0.873	1	Bacteria; Firmicutes; Clostridia; Clostridiales; Lachnospiraceae; Clostridium_XlVb
																	2218	0.0056	0.0046	0.0007	1	Bacteria; Firmicutes; Clostridia; Clostridiales
																	1669	0	0.0243	0.0077	1	Bacteria; Bacteroidetes; Bacteroidia; Bacteroidales; Porphyromonadaceae; Parabacteroides
																	1213	0	0.0004	0.0019	1	Bacteria; Actinobacteria; Actinobacteria; Actinomycetales; Micrococcaceae; Enteractinococcus
																	3115	0.0108	0.0082	0.0041	1	Bacteria; Firmicutes; Clostridia; Clostridiales; Ruminococcaceae; Intestinimonas
																	1841	0.014	0.0062	0.0029	1	Bacteria; Firmicutes; Bacilli; Lactobacillales; Streptococcaceae; Streptococcus
																	1337	0.0008	0.0234	0.0156	1	Bacteria; Firmicutes; Clostridia; Clostridiales; Ruminococcaceae; Butyricicoccus
																	1578	0	0.0003	0.0009	1	Bacteria; Firmicutes; Clostridia; Clostridiales; Ruminococcaceae
																	399	0.0027	0.0036	0.0094	1	Bacteria; Firmicutes; Clostridia; Clostridiales; Ruminococcaceae
																	95	0	0.1322	0.0798	1	Bacteria; Proteobacteria; Alphaproteobacteria; Rhodospirillales; Rhodospirillaceae
																	714	0.0018	0.0087	0.0194	1	Bacteria; Firmicutes
																	3552	0	0.0046	0.0105	1	Bacteria; Actinobacteria; Actinobacteria; Actinomycetales; Corynebacteriaceae; Corynebacterium
																	1082	0	0.0037	0.026	1	Bacteria; Bacteroidetes; Bacteroidia; Bacteroidales; Porphyromonadaceae; Odoribacter
																	3257	0	0	0.0004	1	Bacteria; Firmicutes; Clostridia; Clostridiales; Ruminococcaceae
																	1589	0	0	0.0004	1	Bacteria; Firmicutes; Bacilli; Bacillales; Staphylococcaceae; Nosocomiicoccus
																	2945	0	0	0.0004	1	Bacteria; Firmicutes; Clostridia; Clostridiales; Ruminococcaceae; Hydrogenoanaerobacterium
																	355	0	0.0003	0.0289	1	Bacteria; Firmicutes; Clostridia; Clostridiales
																	1635	0	0.0003	0.0014	1	Bacteria; Firmicutes; Bacilli; Lactobacillales; Carnobacteriaceae; Allofustis
																	99	0.3606	0.1717	0.2734	1	Bacteria; Firmicutes; Clostridia; Clostridiales; Lachnospiraceae
																	1508	0.0011	0.0175	0.0082	1	Bacteria; Proteobacteria; Betaproteobacteria; Burkholderiales; Sutterellaceae; Parasutterella
																	2967	0	0.0001	0.0055	1	Bacteria; Firmicutes; Clostridia; Clostridiales
																	820	0	0.0383	0.0486	1	Bacteria; Firmicutes; Bacilli; Lactobacillales; Lactobacillaceae; Lactobacillus
																	61	0.0844	0.2005	0.2972	1	Bacteria; Firmicutes; Clostridia; Clostridiales
																	3698	0.0181	0.0044	0.0049	1	Bacteria; Firmicutes; Clostridia; Clostridiales; Lachnospiraceae; Ruminococcus2
																	626	0.0006	0.0026	0.0036	1	Bacteria; Firmicutes
																	14	0.2	1.2228	1.4368	1	Bacteria; Firmicutes; Clostridia; Clostridiales; Ruminococcaceae; Faecalibacterium
																	34	0.0001	0.4379	0.6743	1	Bacteria; Firmicutes; Bacilli; Lactobacillales; Lactobacillaceae; Lactobacillus
																	442	0.2153	0.0962	0.0755	1	Bacteria; Firmicutes; Bacilli; Lactobacillales; Streptococcaceae; Streptococcus
																	1083	0	0.004	0.0429	1	Bacteria; Bacteroidetes; Bacteroidia; Bacteroidales; Rikenellaceae; Rikenella
																	1263	0.0254	0.0532	0.046	1	Bacteria; Firmicutes; Clostridia; Clostridiales; Ruminococcaceae
																	2953	0	0.0002	0.0029	1	Bacteria; Firmicutes; Clostridia; Clostridiales; Ruminococcaceae
																	943	0	0.003	0.0308	1	Bacteria; Bacteroidetes; Bacteroidia; Bacteroidales; Rikenellaceae; Alistipes
																	72	0.0084	0.2576	0.2679	1	Bacteria; Actinobacteria; Actinobacteria; Actinomycetales; Brevibacteriaceae; Brevibacterium
																	502	0.006	0.0019	0.004	1	Bacteria; Firmicutes; Clostridia; Clostridiales; Ruminococcaceae; Clostridium_IV
																	883	0	0.0004	0.0027	1	Bacteria; Firmicutes; Clostridia; Clostridiales; Clostridiales_Incertae_Sedis_XI; Gallicola
																	1768	0.0127	0.0055	0.0038	1	Bacteria; Firmicutes; Clostridia; Clostridiales; Lachnospiraceae
																	3439	0	0.0024	0.0047	1	Bacteria; Firmicutes; Clostridia; Clostridiales; Ruminococcaceae
																	3346	0.0011	0.0003	0	1	Bacteria; Bacteroidetes; Bacteroidia; Bacteroidales; Bacteroidaceae; Bacteroides
																	760	0	0	0.0049	1	Bacteria; Bacteroidetes; Bacteroidia; Bacteroidales; Porphyromonadaceae
																	1221	0.0019	0.0204	0.0078	1	Bacteria; Firmicutes; Clostridia; Clostridiales
																	181	0.189	0.0744	0.0596	1	Bacteria; Firmicutes; Clostridia; Clostridiales
																	1121	0.0001	0.0016	0.0035	1	Bacteria; Firmicutes; Clostridia; Clostridiales; Ruminococcaceae
																	38	0	0.0639	0.4571	1	Bacteria; Bacteroidetes; Bacteroidia; Bacteroidales; Rikenellaceae; Alistipes
																	3086	0.0059	0.0036	0.0019	1	Bacteria; Firmicutes; Clostridia; Clostridiales; Ruminococcaceae
																	1200	0	0.0004	0.0013	1	Bacteria; Firmicutes; Clostridia; Clostridiales; Ruminococcaceae
																	1202	0.0449	0.0062	0.0034	1	Bacteria; Bacteroidetes; Bacteroidia; Bacteroidales; Bacteroidaceae; Bacteroides
																	2234	0.0004	0	0	1	Bacteria; Firmicutes; Clostridia; Clostridiales
																	1254	0	0.0038	0.024	1	Bacteria; Bacteroidetes; Bacteroidia; Bacteroidales; Porphyromonadaceae; Odoribacter
																	281	0.039	0.0189	0.0126	1	Bacteria; Firmicutes; Clostridia; Clostridiales; Ruminococcaceae
																	1546	0	0.0023	0.0128	1	Bacteria; Bacteroidetes; Bacteroidia; Bacteroidales; Rikenellaceae; Alistipes
																	3370	0.0017	0.0003	0.0002	1	Bacteria; Firmicutes; Clostridia; Clostridiales; Lachnospiraceae
																	1877	0	0.0222	0.0339	1	Bacteria; Firmicutes; Clostridia; Clostridiales
																	1369	0	0.0004	0.0033	1	Bacteria; Firmicutes; Clostridia; Clostridiales
																	571	0	0.0053	0.0029	1	Bacteria; Firmicutes; Clostridia
																	378	0.0139	0.0165	0.0735	1	Bacteria; Firmicutes; Clostridia; Clostridiales; Ruminococcaceae
																	3878	0	0.001	0.0081	1	Bacteria; Bacteroidetes; Bacteroidia; Bacteroidales; Porphyromonadaceae; Odoribacter
																	1846	0.0066	0.0012	0.0006	1	Bacteria; Firmicutes; Bacilli; Lactobacillales; Lactobacillaceae; Lactobacillus
																	740	0.0009	0.0035	0.0044	1	Bacteria; Firmicutes; Clostridia; Clostridiales; Ruminococcaceae
																	3340	0.0058	0.0045	0.0019	1	Bacteria; Firmicutes; Clostridia; Clostridiales; Lachnospiraceae
																	947	0	0.0007	0.0018	1	Bacteria; Firmicutes; Clostridia; Clostridiales; Lachnospiraceae
																	429	0	0.0059	0.0204	1	Bacteria
																	3624	0.3781	0.0891	0.1787	1	Bacteria; Firmicutes; Clostridia; Clostridiales; Lachnospiraceae; Ruminococcus2
																	905	0.29	0.1206	0.1378	1	Bacteria; Firmicutes; Clostridia; Clostridiales; Ruminococcaceae
																	1934	0.0038	0.0027	0.0009	1	Bacteria; Firmicutes; Clostridia; Clostridiales; Ruminococcaceae
																	3267	0.0002	0.0011	0.0024	1	Bacteria; Firmicutes
																	569	0	0	0.0088	1	Bacteria; Firmicutes; Bacilli; Lactobacillales; Lactobacillaceae; Lactobacillus
																	3651	0	0	0.0067	1	Bacteria; Bacteroidetes
																	1099	0.0024	0.0047	0.0071	1	Bacteria; Firmicutes; Clostridia; Clostridiales; Lachnospiraceae
																	867	0	0.0007	0.0045	1	Bacteria; Firmicutes; Bacilli; Bacillales; Bacillaceae_2
																	1936	0	0.0013	0.0005	1	Bacteria; Firmicutes; Clostridia; Clostridiales; Lachnospiraceae
																	2257	0.0017	0.0005	0.0006	1	Bacteria; Firmicutes; Clostridia; Clostridiales; Lachnospiraceae
																	587	0	0.0003	0.0089	1	Bacteria; Firmicutes; Clostridia; Clostridiales
																	2346	0.0207	0.0117	0.0043	1	Bacteria; Bacteroidetes; Bacteroidia; Bacteroidales; Bacteroidaceae; Bacteroides
																	1755	0	0.0007	0.0037	1	Bacteria; Firmicutes
																	1429	0.0013	0.0164	0.0161	1	Bacteria; Firmicutes; Clostridia; Clostridiales; Ruminococcaceae; Faecalibacterium
																	2094	0.0012	0.005	0.0028	1	Bacteria; Proteobacteria; Deltaproteobacteria; Desulfovibrionales; Desulfovibrionaceae; Bilophila
																	3094	0.0031	0.0003	0.0001	1	Bacteria; Bacteroidetes; Bacteroidia; Bacteroidales; Bacteroidaceae; Bacteroides
																	1752	0	0.0047	0.0299	1	Bacteria; Bacteroidetes; Bacteroidia; Bacteroidales; Porphyromonadaceae; Odoribacter
																	325	0	0.0152	0.0334	1	Bacteria; Firmicutes; Clostridia; Clostridiales; Clostridiales_Incertae_Sedis_XI; Anaerococcus
																	3725	0	0.0012	0.0003	1	Bacteria; Firmicutes
																	1577	0.0018	0.0071	0.009	1	Bacteria; Firmicutes; Clostridia; Clostridiales; Ruminococcaceae
																	2293	0.0129	0.0178	0.0382	1	Bacteria; Firmicutes; Clostridia; Clostridiales; Lachnospiraceae; Blautia
																	1994	0.0004	0.0063	0.0095	1	Bacteria; Firmicutes; Bacilli; Bacillales; Staphylococcaceae; Staphylococcus
																	3861	0.0002	0.0086	0.0045	1	Bacteria; Firmicutes; Bacilli; Lactobacillales; Lactobacillaceae; Lactobacillus
																	3382	0	0.0033	0.0054	1	Bacteria; Firmicutes
																	1622	0.0001	0	0.0009	1	Bacteria; Firmicutes; Bacilli; Lactobacillales; Lactobacillaceae; Lactobacillus
																	1528	0.0174	0.0118	0.0066	1	Bacteria; Firmicutes; Clostridia; Clostridiales; Lachnospiraceae
																	743	0.025	0.0568	0.0394	1	Bacteria; Firmicutes; Clostridia; Clostridiales; Ruminococcaceae
																	3465	0.0007	0.0001	0	1	Bacteria; Firmicutes; Clostridia; Clostridiales
																	3675	0	0.0044	0.0087	1	Bacteria; Firmicutes; Clostridia; Clostridiales; Ruminococcaceae; Oscillibacter
																	915	0	0.0003	0.0012	1	Bacteria
																	3877	0	0.0025	0.02	1	Bacteria; Bacteroidetes; Bacteroidia; Bacteroidales; Porphyromonadaceae; Odoribacter
																	3456	0.0046	0.0024	0.0009	1	Bacteria; Firmicutes; Clostridia; Clostridiales
																	979	0.0006	0.0035	0.0017	1	Bacteria
																	3610	0	0.0002	0.0009	1	Bacteria; Firmicutes
																	2785	0	0.0013	0.0051	1	Bacteria; Bacteroidetes; Bacteroidia; Bacteroidales; Rikenellaceae; Alistipes
																	2727	0.0001	0	0.0004	1	Bacteria; Firmicutes; Erysipelotrichia; Erysipelotrichales; Erysipelotrichaceae; Holdemania
																	1684	0.008	0.0202	0.0044	1	Bacteria; Firmicutes; Bacilli; Bacillales; Staphylococcaceae; Staphylococcus
																	305	0.0032	0.0185	0.0101	1	Bacteria; Firmicutes; Clostridia; Clostridiales; Ruminococcaceae; Anaerotruncus
																	2239	0.0019	0.0005	0	1	Bacteria; Tenericutes; Mollicutes; Anaeroplasmatales; Anaeroplasmataceae; Anaeroplasma
																	285	0.0024	0.0315	0.02	1	Bacteria; Firmicutes; Clostridia; Clostridiales; Ruminococcaceae
																	675	0	0.0168	0.0148	1	Bacteria; Firmicutes; Negativicutes; Selenomonadales; Acidaminococcaceae; Phascolarctobacterium
																	2089	0.0019	0.0049	0.0031	1	Bacteria; Firmicutes; Clostridia; Clostridiales; Ruminococcaceae; Intestinimonas
																	143	0	0.0621	0.0907	1	Bacteria
																	122	0.0708	0.113	0.2044	1	Bacteria; Firmicutes; Erysipelotrichia; Erysipelotrichales; Erysipelotrichaceae
																	2221	0.0034	0.0021	0.0009	1	Bacteria; Firmicutes; Clostridia; Clostridiales; Ruminococcaceae
																	637	0.0088	0.0195	0.0297	1	Bacteria; Firmicutes; Clostridia; Clostridiales; Ruminococcaceae
																	3016	0.0002	0.0022	0.0041	1	Bacteria; Firmicutes; Bacilli; Lactobacillales; Enterococcaceae; Enterococcus
																	2435	0.0003	0.0045	0.0016	1	Bacteria; Firmicutes; Clostridia; Clostridiales; Ruminococcaceae
																	1514	0	0.0035	0.0198	1	Bacteria; Bacteroidetes; Bacteroidia; Bacteroidales; Rikenellaceae; Alistipes
																	2115	0	0.0024	0.0007	1	Bacteria; Bacteroidetes; Bacteroidia; Bacteroidales; Porphyromonadaceae; Parabacteroides
																	661	0.0002	0.0063	0.003	1	Bacteria; Firmicutes; Clostridia; Clostridiales; Ruminococcaceae
																	787	0	0.0022	0.0019	1	Bacteria; Firmicutes; Clostridia; Clostridiales; Ruminococcaceae
																	838	0	0.0119	0.0046	1	Bacteria; Bacteroidetes; Bacteroidia; Bacteroidales; Porphyromonadaceae; Parabacteroides
																	1633	0	0	0.0017	1	Bacteria; Firmicutes; Clostridia; Clostridiales; Clostridiales_Incertae_Sedis_XI; Anaerococcus
																	3307	0.0022	0.0012	0.0033	1	Bacteria; Firmicutes; Clostridia; Clostridiales; Ruminococcaceae
																	1368	0.0032	0.0256	0.0234	1	Bacteria; Firmicutes; Clostridia; Clostridiales; Ruminococcaceae; Faecalibacterium
																	2065	0	0.0017	0.0018	1	Bacteria; Firmicutes
																	3452	0	0	0.004	1	Bacteria; Firmicutes; Clostridia; Clostridiales
																	701	0	0.0111	0.0674	1	Bacteria; Bacteroidetes; Bacteroidia; Bacteroidales; Porphyromonadaceae; Odoribacter
																	1564	0.0003	0.0028	0.0012	1	Bacteria
																	1066	0.0568	0.0303	0.0179	1	Bacteria; Firmicutes; Clostridia; Clostridiales; Lachnospiraceae; Blautia
																	2698	0.0009	0.0326	0.018	1	Bacteria; Firmicutes; Bacilli; Lactobacillales; Lactobacillaceae; Lactobacillus
																	2594	0.0082	0.0051	0.0021	1	Bacteria; Firmicutes; Erysipelotrichia; Erysipelotrichales; Erysipelotrichaceae
																	267	0.0106	0.0173	0.0081	1	Bacteria; Firmicutes; Clostridia; Clostridiales; Lachnospiraceae; Lachnospira
																	1230	0.0229	0.011	0.0063	1	Bacteria; Firmicutes; Clostridia; Clostridiales; Ruminococcaceae; Pseudoflavonifractor
																	2902	0	0.0011	0.0079	1	Bacteria; Bacteroidetes; Bacteroidia; Bacteroidales; Rikenellaceae; Alistipes
																	1772	0.0017	0.0015	0.0003	1	Bacteria; Firmicutes; Clostridia; Clostridiales; Lachnospiraceae; Clostridium_XlVb
																	2477	0.0009	0.0085	0.004	1	Bacteria; Bacteroidetes; Bacteroidia; Bacteroidales; Bacteroidaceae; Bacteroides
																	529	0.0006	0.0055	0.0025	1	Bacteria; Firmicutes; Clostridia; Clostridiales
																	876	0	0	0.0054	1	Bacteria; Firmicutes
																	1529	0	0.002	0.0036	1	Bacteria; Bacteroidetes; Bacteroidia; Bacteroidales; Rikenellaceae; Alistipes
																	3689	0	0.0006	0.0031	1	Bacteria; Firmicutes; Clostridia; Clostridiales; Ruminococcaceae
																	138	0	0.0535	0.1219	1	Bacteria; Firmicutes; Bacilli; Bacillales; Staphylococcaceae; Jeotgalicoccus
																	83	0	0.1389	0.2264	1	Bacteria; Firmicutes; Clostridia; Clostridiales; Ruminococcaceae
																	1377	0	0.0067	0.0037	1	Bacteria; Proteobacteria; Alphaproteobacteria; Rhodospirillales; Rhodospirillaceae
																	1723	0	0.004	0.0084	1	Bacteria; Bacteroidetes; Bacteroidia; Bacteroidales; Porphyromonadaceae; Butyricimonas
																	2358	0.0063	0.0258	0.0099	1	Bacteria; Firmicutes; Clostridia; Clostridiales; Ruminococcaceae
																	3376	0.0099	0.0038	0.0024	1	Bacteria; Firmicutes; Clostridia; Clostridiales; Lachnospiraceae
																	3693	0	0	0.0004	1	Bacteria; Firmicutes; Clostridia; Clostridiales
																	2522	0.0054	0.0007	0.0001	1	Bacteria; Firmicutes; Clostridia; Clostridiales; Lachnospiraceae
																	1148	0	0.0007	0.0025	1	Bacteria; Firmicutes; Clostridia; Clostridiales; Ruminococcaceae
																	1156	0.0436	0.0064	0.0031	1	Bacteria; Bacteroidetes; Bacteroidia; Bacteroidales; Bacteroidaceae; Bacteroides
																	2294	0.0047	0.0036	0.0007	1	Bacteria; Firmicutes; Clostridia; Clostridiales; Lachnospiraceae
																	672	0.1607	0.0718	0.0568	1	Bacteria; Firmicutes; Bacilli; Lactobacillales; Streptococcaceae; Streptococcus
																	3634	0.0003	0.0011	0.0034	1	Bacteria
																	3431	0	0.0008	0.0021	1	Bacteria; Firmicutes; Clostridia; Clostridiales
																	414	0.0078	0.0156	0.0185	1	Bacteria; Firmicutes; Clostridia; Clostridiales; Lachnospiraceae
																	2509	0.0332	0.0208	0.0146	1	Bacteria; Firmicutes; Clostridia; Clostridiales; Lachnospiraceae; Ruminococcus2
																	3670	0	0.0041	0.0092	1	Bacteria; Actinobacteria; Actinobacteria; Actinomycetales; Corynebacteriaceae; Corynebacterium
																	320	0.3484	0.1488	0.1295	1	Bacteria; Firmicutes; Bacilli; Lactobacillales; Streptococcaceae; Streptococcus
																	340	0.0058	0.0154	0.0153	1	Bacteria; Firmicutes; Clostridia; Clostridiales; Lachnospiraceae
																	1107	0.0002	0.0005	0.0013	1	Bacteria; Firmicutes; Clostridia; Clostridiales; Ruminococcaceae
																	2177	0	0.0001	0.0004	1	Bacteria; Firmicutes; Clostridia; Clostridiales
																	113	0.047	0.1942	0.3092	1	Bacteria; Firmicutes; Bacilli; Bacillales; Staphylococcaceae; Staphylococcus
																	2638	0.0054	0.003	0.0015	1	Bacteria; Firmicutes; Clostridia; Clostridiales; Lachnospiraceae
																	863	0	0.0007	0.0029	1	Bacteria; Firmicutes; Clostridia; Clostridiales; Ruminococcaceae
																	49	0.1686	0.2746	0.3866	1	Bacteria; Firmicutes; Bacilli; Bacillales
																	849	0.004	0.0018	0.0006	1	Bacteria; Firmicutes; Clostridia; Clostridiales; Lachnospiraceae
																	715	0	0.0019	0.0025	1	Bacteria; Firmicutes; Clostridia; Clostridiales; Ruminococcaceae
																	1228	0.0073	0.0411	0.0318	1	Bacteria; Firmicutes; Clostridia; Clostridiales
																	978	0.0116	0.0233	0.0217	1	Bacteria; Firmicutes; Clostridia; Clostridiales; Ruminococcaceae
																	2485	0.0009	0.0002	0.0003	1	Bacteria; Firmicutes; Clostridia; Clostridiales; Lachnospiraceae
																	1186	0	0.0024	0.0059	1	Bacteria; Firmicutes; Clostridia; Clostridiales; Ruminococcaceae
																	3748	0.0047	0.0002	0.0001	1	Bacteria
																	3453	0.0013	0.0011	0.0032	1	Bacteria; Firmicutes; Clostridia; Clostridiales; Ruminococcaceae; Clostridium_IV
																	1365	0.0002	0.0021	0.001	1	Bacteria; Firmicutes; Clostridia; Clostridiales
																	2997	0	0.0001	0.0032	1	Bacteria; Firmicutes; Clostridia; Clostridiales; Ruminococcaceae
																	1573	0.0131	0.0077	0.0049	1	Bacteria; Firmicutes; Clostridia; Clostridiales; Lachnospiraceae
																	862	0.0077	0.0215	0.0306	1	Bacteria; Firmicutes; Clostridia; Clostridiales
																	3400	0.0013	0.0011	0.0001	1	Bacteria; Firmicutes; Clostridia; Clostridiales; Ruminococcaceae
																	232	0.0874	0.0586	0.0799	1	Bacteria; Firmicutes; Clostridia; Clostridiales; Ruminococcaceae
																	774	0.0001	0.0057	0.0091	1	Bacteria; Firmicutes; Clostridia; Clostridiales; Ruminococcaceae
																	182	0.0556	0.0303	0.0286	1	Bacteria
																	1207	0	0	0.0014	1	Bacteria; Firmicutes; Clostridia; Clostridiales; Ruminococcaceae
																	3638	0.0007	0.0045	0.0044	1	Bacteria; Firmicutes; Clostridia; Clostridiales; Ruminococcaceae
																	2048	0	0.0031	0.0008	1	Bacteria; Bacteroidetes; Bacteroidia; Bacteroidales; Porphyromonadaceae; Parabacteroides
																	851	0.0004	0.0047	0.0051	1	Bacteria; Bacteroidetes; Bacteroidia; Bacteroidales; Bacteroidaceae; Bacteroides
																	1757	0	0.0029	0.0171	1	Bacteria; Bacteroidetes; Bacteroidia; Bacteroidales; Porphyromonadaceae; Odoribacter
																	3368	0.0008	0.0038	0.0044	1	Bacteria
																	1464	0.0002	0.0027	0.002	1	Bacteria; Firmicutes; Clostridia; Clostridiales; Ruminococcaceae; Anaerotruncus
																	1552	0	0.0001	0.0005	1	Bacteria; Firmicutes
																	3418	0.0004	0.001	0.0024	1	Bacteria; Firmicutes; Clostridia; Clostridiales; Ruminococcaceae
																	917	0.0208	0.0084	0.0038	1	Bacteria; Firmicutes; Clostridia; Clostridiales
																	799	0.0726	0.0271	0.0139	1	Bacteria; Bacteroidetes; Bacteroidia; Bacteroidales; Bacteroidaceae; Bacteroides
																	1637	0.0023	0.0055	0.0019	1	Bacteria; Firmicutes; Clostridia; Clostridiales
																	670	0.0099	0.0228	0.0327	1	Bacteria; Firmicutes; Clostridia; Clostridiales; Ruminococcaceae
																	3175	0.0023	0.0003	0.0009	1	Bacteria; Firmicutes; Clostridia; Clostridiales; Lachnospiraceae; Ruminococcus2
																	2002	0.0018	0.0132	0.0084	1	Bacteria; Firmicutes; Clostridia; Clostridiales; Ruminococcaceae; Faecalibacterium
																	171	0.0769	0.0464	0.0399	1	Bacteria; Firmicutes; Clostridia; Clostridiales
																	272	0.0051	0.0753	0.0026	1	Bacteria; Actinobacteria; Actinobacteria; Actinomycetales; Corynebacteriaceae; Corynebacterium
																	2795	0.0143	0.0108	0.005	1	Bacteria; Firmicutes; Clostridia; Clostridiales; Lachnospiraceae
																	3311	0	0.0001	0.0005	1	Bacteria; Firmicutes; Clostridia; Clostridiales
																	919	0.0152	0.0338	0.0251	1	Bacteria; Firmicutes; Clostridia; Clostridiales; Ruminococcaceae
																	1310	0.0001	0.0019	0.0009	1	Bacteria; Firmicutes; Clostridia; Clostridiales
																	1245	0	0	0.0014	1	Bacteria; Firmicutes; Clostridia; Clostridiales; Clostridiales_Incertae_Sedis_XI; Gallicola
																	239	0.0299	0.0298	0.0419	1	Bacteria; Firmicutes; Clostridia; Clostridiales
																	459	0.1012	0.0702	0.0427	1	Bacteria; Firmicutes; Erysipelotrichia; Erysipelotrichales; Erysipelotrichaceae; Clostridium_XVIII
																	1888	0	0.0046	0.0016	1	Bacteria
																	3284	0.0017	0.0306	0.1043	1	Bacteria; Firmicutes; Clostridia; Clostridiales; Ruminococcaceae; Butyricicoccus
																	568	0.0027	0.0089	0.0069	1	Bacteria; Firmicutes
																	1039	0	0.0208	0.0276	1	Bacteria; Firmicutes; Clostridia; Clostridiales; Ruminococcaceae
																	1180	0	0.0043	0.0259	1	Bacteria; Bacteroidetes; Bacteroidia; Bacteroidales; Rikenellaceae; Alistipes
																	1191	0	0.0135	0.0144	1	Bacteria; Firmicutes; Bacilli; Lactobacillales; Lactobacillaceae; Lactobacillus
																	437	0.2073	0.1227	0.0035	1	Bacteria; Firmicutes; Clostridia; Clostridiales; Lachnospiraceae; Anaerostipes
																	985	0.0186	0.0147	0.0076	1	Bacteria; Firmicutes; Clostridia; Clostridiales; Lachnospiraceae
																	944	0	0.0013	0.001	1	Bacteria; Firmicutes; Clostridia; Clostridiales; Ruminococcaceae; Clostridium_IV
																	1950	0.0114	0.0098	0.0034	1	Bacteria; Firmicutes; Clostridia; Clostridiales; Ruminococcaceae; Pseudoflavonifractor
																	2018	0	0.0001	0.0007	1	Bacteria; Firmicutes; Clostridia; Clostridiales; Clostridiales_Incertae_Sedis_XI
																	415	0.0054	0.0232	0.0224	1	Bacteria; Firmicutes; Clostridia; Clostridiales
																	619	0.0006	0.0013	0.0028	1	Bacteria; Firmicutes
																	3359	0.0048	0.0029	0.0014	1	Bacteria; Firmicutes; Clostridia; Clostridiales; Lachnospiraceae
																	1174	0.0348	0.0071	0.0012	1	Bacteria; Firmicutes; Clostridia; Clostridiales; Lachnospiraceae; Blautia
																	109	0.0002	0.1188	0.0726	1	Bacteria; Firmicutes; Clostridia; Clostridiales
																	120	0.1427	0.0704	0.0501	1	Bacteria; Firmicutes; Clostridia; Clostridiales; Ruminococcaceae
																	2463	0.0004	0.0004	0.0014	1	Bacteria; Firmicutes; Clostridia; Clostridiales; Ruminococcaceae
																	1014	0.0419	0.0096	0.0021	1	Bacteria; Bacteroidetes; Bacteroidia; Bacteroidales; Bacteroidaceae; Bacteroides
																	3309	0	0	0.0141	1	Bacteria; Proteobacteria; Epsilonproteobacteria; Campylobacterales; Helicobacteraceae; Helicobacter
																	1954	0	0.0014	0.0031	1	Bacteria
																	3856	0.0178	0.0111	0.0071	1	Bacteria; Firmicutes; Clostridia; Clostridiales; Lachnospiraceae
																	2729	0.0369	0.0072	0.0021	1	Bacteria; Firmicutes; Clostridia; Clostridiales; Lachnospiraceae; Blautia
																	344	0	0.0086	0.0281	1	Bacteria; Bacteroidetes; Bacteroidia; Bacteroidales
																	3394	0	0.0016	0.0001	1	Bacteria; Bacteroidetes; Bacteroidia; Bacteroidales; Rikenellaceae; Alistipes
																	1154	0.0037	0.0105	0.0031	1	Bacteria; Firmicutes; Clostridia; Clostridiales; Ruminococcaceae
																	1492	0.0011	0.0062	0.0074	1	Bacteria; Firmicutes; Clostridia; Clostridiales; Ruminococcaceae
																	1357	0	0.0006	0.0001	1	Bacteria; Bacteroidetes; Bacteroidia; Bacteroidales; Porphyromonadaceae; Parabacteroides
																	2623	0.0151	0.0044	0.0005	1	Bacteria; Firmicutes; Clostridia; Clostridiales; Lachnospiraceae; Blautia
																	2272	0.0172	0.0046	0.001	1	Bacteria; Bacteroidetes; Bacteroidia; Bacteroidales; Bacteroidaceae; Bacteroides
																	856	0.0133	0.0096	0.0049	1	Bacteria; Firmicutes; Clostridia; Clostridiales
																	2120	0	0.0012	0.0056	1	Bacteria; Firmicutes; Clostridia; Clostridiales
																	1002	0.0003	0.0003	0.0015	1	Bacteria; Firmicutes; Clostridia; Clostridiales; Ruminococcaceae
																	2380	0.0177	0.0142	0.0079	1	Bacteria; Firmicutes; Clostridia; Clostridiales; Lachnospiraceae
																	1716	0.0013	0.0098	0.0059	1	Bacteria; Firmicutes; Clostridia; Clostridiales; Ruminococcaceae; Faecalibacterium
																	133	0.0461	0.0611	0.0995	1	Bacteria; Firmicutes; Clostridia; Clostridiales; Ruminococcaceae
																	1607	0.0006	0.0001	0.0001	1	Bacteria; Firmicutes; Clostridia; Clostridiales
																	1045	0	0.0002	0.0009	1	Bacteria; Firmicutes
																	2548	0.0244	0.0154	0.0126	1	Bacteria; Firmicutes; Clostridia; Clostridiales; Ruminococcaceae; Butyricicoccus
																	1112	0.0207	0.0122	0.0076	1	Bacteria; Firmicutes; Clostridia; Clostridiales; Lachnospiraceae
																	1328	0.0004	0.0531	0.0215	1	Bacteria; Firmicutes; Bacilli; Lactobacillales; Lactobacillaceae; Lactobacillus
																	2322	0.0059	0.0021	0.0009	1	Bacteria; Firmicutes; Clostridia; Clostridiales; Lachnospiraceae
																	1913	0.001	0.0033	0.0012	1	Bacteria; Firmicutes; Clostridia; Clostridiales
																	1006	0.0021	0.0009	0.0008	1	Bacteria; Firmicutes; Clostridia; Clostridiales; Lachnospiraceae; Ruminococcus2
																	3031	0	0.0005	0.0016	1	Bacteria; Firmicutes; Bacilli; Lactobacillales
																	518	0.0268	0.0961	0.0546	1	Bacteria; Bacteroidetes; Bacteroidia; Bacteroidales; Bacteroidaceae; Bacteroides
																	1194	0	0.0004	0.0027	1	Bacteria; Firmicutes; Clostridia; Clostridiales
																	939	0.0214	0.0439	0.0153	1	Bacteria; Firmicutes; Bacilli; Bacillales; Staphylococcaceae; Staphylococcus
																	2829	0.0009	0.0031	0.0008	1	Bacteria; Firmicutes; Bacilli; Bacillales; Staphylococcaceae; Staphylococcus
																	2230	0.0004	0.0001	0	1	Bacteria; Firmicutes; Clostridia; Clostridiales; Lachnospiraceae
																	2622	0.0004	0.0001	0	1	Bacteria; Firmicutes; Clostridia; Clostridiales; Ruminococcaceae; Intestinimonas
																	773	0.0003	0.0041	0.001	1	Bacteria; Actinobacteria; Actinobacteria; Actinomycetales; Microbacteriaceae
																	3523	0	0.0016	0.004	1	Bacteria; Actinobacteria; Actinobacteria; Actinomycetales; Corynebacteriaceae; Corynebacterium
																	2971	0	0	0.0003	1	Bacteria
																	3721	0	0	0.0003	1	Bacteria; Firmicutes; Clostridia; Clostridiales; Ruminococcaceae
																	2963	0	0	0.0003	1	Bacteria
																	2664	0	0	0.0003	1	Bacteria; Firmicutes; Clostridia; Clostridiales; Ruminococcaceae
																	3227	0	0	0.0003	1	Bacteria; Bacteroidetes; Bacteroidia; Bacteroidales; Prevotellaceae; Prevotella
																	734	0.0107	0.0246	0.0199	1	Bacteria; Firmicutes; Clostridia; Clostridiales; Ruminococcaceae
																	482	0.4078	0.1813	0.1695	1	Bacteria; Firmicutes; Bacilli; Lactobacillales; Streptococcaceae; Streptococcus
																	1591	0	0.0001	0.0008	1	Bacteria
																	781	0	0.0009	0.0014	1	Bacteria; Firmicutes; Clostridia; Clostridiales; Ruminococcaceae
																	710	0	0.0007	0.0013	1	Bacteria
																	2955	0	0.0005	0.0036	1	Bacteria; Firmicutes; Clostridia; Clostridiales
																	489	0.0006	0.0048	0.0055	1	Bacteria; Firmicutes; Clostridia; Clostridiales; Ruminococcaceae
																	3004	0.0009	0.0081	0.0094	1	Bacteria; Firmicutes; Clostridia; Clostridiales; Ruminococcaceae; Flavonifractor
																	275	0	0.0147	0.0331	1	Bacteria; Firmicutes; Bacilli; Bacillales; Planococcaceae; Sporosarcina
																	2515	0.0001	0.0003	0.0009	1	Bacteria; Firmicutes; Clostridia; Clostridiales; Ruminococcaceae
																	767	0.015	0.0785	0.0781	1	Bacteria; Firmicutes; Clostridia; Clostridiales; Ruminococcaceae; Faecalibacterium
																	3009	0	0.0044	0.0012	1	Bacteria
																	2982	0	0.0017	0.0014	1	Bacteria; Firmicutes; Clostridia; Clostridiales; Ruminococcaceae
																	3135	0.001	0.0004	0	1	Bacteria
																	1496	0.0162	0.0097	0.0049	1	Bacteria; Firmicutes; Clostridia; Clostridiales; Lachnospiraceae; Blautia
																	3017	0.0109	0.0069	0.0032	1	Bacteria; Firmicutes; Clostridia; Clostridiales; Lachnospiraceae
																	1029	0	0.001	0.0015	1	Bacteria; Firmicutes
																	2528	0.0002	0.0023	0.0014	1	Bacteria
																	1062	0	0.0009	0.0026	1	Bacteria; Firmicutes; Bacilli; Lactobacillales; Carnobacteriaceae
																	659	0.0003	0.0062	0.0066	1	Bacteria; Firmicutes; Erysipelotrichia; Erysipelotrichales; Erysipelotrichaceae
																	667	0.0001	0.0303	0.0311	1	Bacteria; Firmicutes; Bacilli; Lactobacillales; Lactobacillaceae; Lactobacillus
																	266	0.0017	0.0579	0.051	1	Bacteria; Firmicutes; Clostridia; Clostridiales; Ruminococcaceae; Butyricicoccus
																	1438	0.003	0.0157	0.0225	1	Bacteria; Firmicutes; Clostridia; Clostridiales; Ruminococcaceae; Faecalibacterium
																	2777	0.0013	0.0058	0.0055	1	Bacteria; Firmicutes; Clostridia; Clostridiales; Ruminococcaceae
																	2080	0	0.0001	0.0006	1	Bacteria; Firmicutes
																	2488	0.0011	0.0111	0.0095	1	Bacteria; Bacteroidetes; Bacteroidia; Bacteroidales; Porphyromonadaceae; Odoribacter
																	940	0	0.0001	0.0024	1	Bacteria
																	836	0.0031	0.0111	0.0166	1	Bacteria; Firmicutes; Clostridia; Clostridiales
																	3484	0.0013	0.0039	0.0014	1	Bacteria; Firmicutes; Clostridia; Clostridiales; Ruminococcaceae; Oscillibacter
																	693	0	0	0.0026	1	Bacteria
																	2204	0.0006	0	0.0003	1	Bacteria; Firmicutes
																	1350	0.0027	0.0016	0.0064	1	Bacteria; Firmicutes; Clostridia; Clostridiales; Ruminococcaceae
																	559	0	0.0094	0.0229	1	Bacteria
																	443	0.1026	0.0753	0.0436	1	Bacteria; Firmicutes; Erysipelotrichia; Erysipelotrichales; Erysipelotrichaceae; Clostridium_XVIII
																	899	0.0303	0.0157	0.0099	1	Bacteria; Firmicutes; Bacilli; Lactobacillales; Streptococcaceae; Streptococcus
																	3056	0.0002	0.0005	0.0024	1	Bacteria; Firmicutes; Erysipelotrichia; Erysipelotrichales; Erysipelotrichaceae
																	884	0.0034	0.0155	0.0136	1	Bacteria; Firmicutes; Clostridia; Clostridiales; Ruminococcaceae
																	3258	0	0.0003	0.0008	1	Bacteria; Firmicutes; Clostridia; Clostridiales; Ruminococcaceae
																	2165	0	0.0022	0.0014	1	Bacteria; Proteobacteria; Alphaproteobacteria; Rhodospirillales; Rhodospirillaceae
																	1709	0	0.0109	0.0029	1	Bacteria; Firmicutes; Clostridia; Clostridiales; Peptostreptococcaceae; Intestinibacter
																	1515	0.0012	0.0352	0.0434	1	Bacteria; Firmicutes; Clostridia; Clostridiales; Ruminococcaceae
																	391	0	0.0069	0.0317	1	Bacteria
																	224	0	0.021	0.0352	1	Bacteria; Firmicutes; Clostridia; Clostridiales; Ruminococcaceae
																	3348	0.0007	0.0001	0.0001	1	Bacteria; Firmicutes
																	288	0.0457	0.0155	0.0106	1	Bacteria
																	1792	0.0023	0.0013	0.0006	1	Bacteria; Firmicutes; Clostridia; Clostridiales
																	1675	0.0237	0.0119	0.0144	1	Bacteria; Firmicutes; Clostridia; Clostridiales; Lachnospiraceae
																	3066	0	0.0002	0.0006	1	Bacteria; Firmicutes; Erysipelotrichia; Erysipelotrichales; Erysipelotrichaceae
																	2815	0.0002	0.003	0.0036	1	Bacteria; Firmicutes
																	2818	0	0.0004	0.0009	1	Bacteria; Firmicutes; Clostridia; Clostridiales; Ruminococcaceae; Anaerotruncus
																	3310	0	0.0003	0.0016	1	Bacteria; Firmicutes
																	3613	0	0.0017	0.0076	1	Bacteria; Firmicutes
																	3406	0.012	0.0073	0.0044	1	Bacteria; Firmicutes; Clostridia; Clostridiales
																	2715	0.0001	0.001	0.0004	1	Bacteria; Firmicutes; Clostridia; Clostridiales; Ruminococcaceae
																	1895	0	0.0051	0.001	1	Bacteria; Bacteroidetes; Bacteroidia; Bacteroidales; Porphyromonadaceae; Parabacteroides
																	935	0	0.0075	0.0041	1	Bacteria; Firmicutes
																	2754	0.0008	0.0063	0.0026	1	Bacteria; Firmicutes; Clostridia; Clostridiales
																	1065	0	0.0002	0.0062	1	Bacteria; Actinobacteria; Actinobacteria; Actinomycetales
																	1818	0.0031	0.0099	0.0052	1	Bacteria; Firmicutes; Bacilli; Bacillales; Staphylococcaceae; Staphylococcus
																	2057	0.0008	0.0002	0.0011	1	Bacteria; Firmicutes
																	282	0.002	0.0131	0.0236	1	Bacteria; Firmicutes; Clostridia; Clostridiales
																	2543	0	0.0022	0.0008	1	Bacteria; Firmicutes; Clostridia; Clostridiales; Ruminococcaceae; Clostridium_IV
																	1264	0.0287	0.0059	0.0011	1	Bacteria; Firmicutes; Clostridia; Clostridiales; Lachnospiraceae; Blautia
																	397	0.5323	0.1397	0.031	1	Bacteria; Firmicutes; Clostridia; Clostridiales; Lachnospiraceae; Blautia
																	1558	0	0	0.0005	1	Bacteria; Firmicutes; Clostridia; Clostridiales
																	759	0	0.0002	0.038	1	Bacteria; Bacteroidetes; Bacteroidia; Bacteroidales; Porphyromonadaceae; Barnesiella
																	795	0.0012	0.0042	0.0026	1	Bacteria; Firmicutes; Clostridia; Clostridiales; Ruminococcaceae
																	3487	0.0021	0.0178	0.017	1	Bacteria; Firmicutes
																	3875	0.0001	0.0141	0.01	1	Bacteria; Firmicutes; Clostridia; Clostridiales; Ruminococcaceae; Butyricicoccus
																	361	0.0598	0.0001	0	1	Bacteria; Firmicutes; Erysipelotrichia; Erysipelotrichales; Erysipelotrichaceae
																	2558	0.0046	0.0022	0.0004	1	Bacteria; Firmicutes; Clostridia; Clostridiales; Ruminococcaceae
																	2189	0.0009	0.0055	0.0026	1	Bacteria; Bacteroidetes; Bacteroidia; Bacteroidales; Bacteroidaceae; Bacteroides
																	3411	0	0.0005	0.0013	1	Bacteria
																	1973	0	0.0006	0.0013	1	Bacteria; Firmicutes
																	1758	0.001	0.0022	0.0042	1	Bacteria; Proteobacteria
																	1038	0	0.0054	0.0153	1	Bacteria; Firmicutes; Bacilli; Lactobacillales; Lactobacillaceae; Lactobacillus
																	1689	0.0012	0.0454	0.0208	1	Bacteria; Firmicutes; Bacilli; Lactobacillales; Lactobacillaceae; Lactobacillus
																	682	0.0006	0.0029	0.0018	1	Bacteria; Firmicutes; Clostridia; Clostridiales; Ruminococcaceae
																	1747	0	0.0002	0.0014	1	Bacteria; Bacteroidetes; Bacteroidia; Bacteroidales; Bacteroidaceae; Anaerorhabdus
																	782	0.0038	0.0021	0.0044	1	Bacteria; Firmicutes
																	1670	0.0126	0.0102	0.0038	1	Bacteria; Proteobacteria; Gammaproteobacteria; Enterobacteriales; Enterobacteriaceae; Escherichia/Shigella
																	2258	0.0033	0.0031	0.0002	1	Bacteria; Firmicutes; Clostridia; Clostridiales; Ruminococcaceae
																	2542	0.0243	0.0072	0.0089	1	Bacteria; Firmicutes; Clostridia; Clostridiales; Lachnospiraceae; Ruminococcus2
																	520	0.0007	0.0045	0	1	Bacteria; Firmicutes; Clostridia; Clostridiales; Ruminococcaceae
																	624	0.0024	0.0022	0.0006	1	Bacteria; Firmicutes; Clostridia; Clostridiales; Ruminococcaceae
																	508	0	0.0066	0.0061	1	Bacteria
																	3438	0	0.0037	0.002	1	Bacteria; Firmicutes; Clostridia; Clostridiales
																	1303	0.001	0.0002	0.0008	1	Bacteria; Firmicutes; Clostridia; Clostridiales; Lachnospiraceae
																	2167	0.0002	0.0007	0.0001	1	Bacteria; Firmicutes; Clostridia; Clostridiales
																	2794	0.0067	0.0039	0.0028	1	Bacteria; Firmicutes; Clostridia; Clostridiales; Lachnospiraceae
																	2810	0.0002	0.0038	0.0013	1	Bacteria; Proteobacteria; Betaproteobacteria; Burkholderiales; Sutterellaceae; Parasutterella
																	2460	0	0.0008	0.0002	1	Bacteria; Bacteroidetes; Bacteroidia; Bacteroidales; Bacteroidaceae; Bacteroides
																	3389	0	0.0018	0.0012	1	Bacteria; Firmicutes; Clostridia; Clostridiales; Ruminococcaceae
																	1236	0	0.0001	0.0251	1	Bacteria; Bacteroidetes; Bacteroidia; Bacteroidales; Porphyromonadaceae; Barnesiella
																	380	0.002	0.0239	0.0185	1	Bacteria; Firmicutes
																	3358	0.0066	0.0033	0.0006	1	Bacteria; Firmicutes; Clostridia; Clostridiales; Lachnospiraceae; Blautia
																	1215	0	0	0.0011	1	Bacteria; Firmicutes; Clostridia; Clostridiales; Peptococcaceae_1; Peptococcus
																	338	0.0671	0.1093	0.0923	1	Bacteria; Firmicutes; Clostridia; Clostridiales; Lachnospiraceae
																	797	0.0869	0.0423	0.02	1	Bacteria; Bacteroidetes; Bacteroidia; Bacteroidales; Bacteroidaceae; Bacteroides
																	1940	0	0.0004	0.0001	1	Bacteria; Bacteroidetes; Bacteroidia; Bacteroidales; Porphyromonadaceae; Parabacteroides
																	2954	0	0	0.0015	1	Bacteria
																	1059	0	0.0005	0.0011	1	Bacteria; Firmicutes; Clostridia; Clostridiales; Lachnospiraceae
																	2121	0	0.0003	0.0009	1	Bacteria; Firmicutes
																	2732	0	0.0017	0.0026	1	Bacteria; Firmicutes; Clostridia; Clostridiales
																	2268	0.0002	0	0	1	Bacteria; Firmicutes
																	2265	0.0002	0	0	1	Bacteria; Firmicutes; Clostridia; Clostridiales; Lachnospiraceae
																	2855	0.0002	0	0	1	Bacteria; Firmicutes; Erysipelotrichia; Erysipelotrichales; Erysipelotrichaceae
																	3075	0.0002	0	0	1	Bacteria; Firmicutes; Clostridia; Clostridiales; Lachnospiraceae
																	2355	0.0002	0	0	1	Bacteria; Firmicutes; Clostridia; Clostridiales; Ruminococcaceae; Subdoligranulum
																	3852	0.0002	0	0	1	Bacteria; Firmicutes
																	2348	0.0002	0	0	1	Bacteria; Firmicutes; Clostridia; Clostridiales
																	3186	0.0002	0	0	1	Bacteria; Proteobacteria; Gammaproteobacteria; Pseudomonadales; Pseudomonadaceae; Azotobacter
																	3181	0.0002	0	0	1	Bacteria; Proteobacteria; Alphaproteobacteria; Sphingomonadales
																	3173	0.0002	0	0	1	Bacteria; Proteobacteria; Gammaproteobacteria; Xanthomonadales; Xanthomonadaceae; Pseudoxanthomonas
																	1342	0.0021	0.0093	0.014	1	Bacteria; Firmicutes; Clostridia; Clostridiales; Ruminococcaceae; Faecalibacterium
																	2112	0.002	0.1825	0.2513	1	Bacteria; Firmicutes; Clostridia; Clostridiales; Ruminococcaceae; Butyricicoccus
																	1823	0.0501	0.1078	0.0105	1	Bacteria; Firmicutes; Bacilli; Bacillales; Staphylococcaceae; Staphylococcus
																	1960	0.0063	0.0057	0.0029	1	Bacteria; Firmicutes; Clostridia; Clostridiales; Lachnospiraceae
																	3151	0.0008	0.0003	0.0001	1	Bacteria; Firmicutes
																	277	0.0889	0.0484	0.0136	1	Bacteria; Firmicutes; Erysipelotrichia; Erysipelotrichales; Erysipelotrichaceae
																	1660	0.0088	0.0075	0.0027	1	Bacteria; Firmicutes; Clostridia; Clostridiales; Ruminococcaceae
																	3246	0	0.0001	0.0009	1	Bacteria; Firmicutes
																	2633	0.0004	0.0003	0.001	1	Bacteria; Firmicutes; Clostridia; Clostridiales; Ruminococcaceae
																	3417	0.0007	0.0023	0.0036	1	Bacteria; Firmicutes; Clostridia; Clostridiales; Lachnospiraceae
																	1744	0.0007	0.0002	0	1	Bacteria; Firmicutes; Clostridia; Clostridiales; Lachnospiraceae
																	1476	0.0209	0.0185	0.008	1	Bacteria; Firmicutes; Clostridia; Clostridiales; Ruminococcaceae; Pseudoflavonifractor
																	2587	0	0.0007	0.0002	1	Bacteria
																	2730	0.0004	0.0037	0.0037	1	Bacteria; Firmicutes; Clostridia; Clostridiales; Ruminococcaceae
																	491	0	0.0071	0.0201	1	Bacteria; Bacteroidetes; Bacteroidia; Bacteroidales; Porphyromonadaceae; Butyricimonas
																	3528	0	0.0012	0.0004	1	Bacteria; Firmicutes
																	1033	0	0.0008	0.0006	1	Bacteria; Firmicutes; Clostridia; Clostridiales; Lachnospiraceae; Clostridium_XlVb
																	303	0	0.0126	0.0156	1	Bacteria; Proteobacteria; Deltaproteobacteria; Desulfovibrionales; Desulfovibrionaceae
																	1827	0.0036	0.0103	0.0037	1	Bacteria; Actinobacteria; Actinobacteria; Actinomycetales; Corynebacteriaceae; Corynebacterium
																	818	0.0216	0	0	1	Bacteria; Firmicutes; Clostridia; Clostridiales; Lachnospiraceae
																	3365	0.0004	0.0029	0.0038	1	Bacteria; Firmicutes; Clostridia; Clostridiales; Ruminococcaceae
																	814	0	0.0015	0.0038	1	Bacteria
																	1806	0.0136	0.006	0.004	1	Bacteria; Firmicutes; Clostridia; Clostridiales
																	151	0	0.0024	0.2857	1	Bacteria; Bacteroidetes; Bacteroidia; Bacteroidales; Porphyromonadaceae; Barnesiella
																	528	0	0.0014	0.012	1	Bacteria; Firmicutes; Bacilli; Bacillales; Bacillaceae_2
																	1158	0.0119	0.0411	0.0226	1	Bacteria; Bacteroidetes; Bacteroidia; Bacteroidales; Bacteroidaceae; Bacteroides
																	1486	0.0091	0.0114	0.0178	1	Bacteria; Firmicutes; Clostridia; Clostridiales
																	1710	0	0	0.0004	1	Bacteria; Firmicutes; Clostridia; Clostridiales; Ruminococcaceae
																	1985	0.0023	0.0089	0.0051	1	Bacteria; Firmicutes; Clostridia; Clostridiales
																	815	0	0.0007	0.0029	1	Bacteria; Firmicutes; Clostridia; Clostridiales; Lachnospiraceae
																	1762	0.0056	0.0114	0.0004	1	Bacteria; Firmicutes; Clostridia; Clostridiales; Lachnospiraceae
																	1041	0	0.0011	0.0034	1	Bacteria; Firmicutes; Bacilli; Bacillales; Bacillaceae_2
																	1366	0	0.0001	0.0008	1	Bacteria; Firmicutes; Clostridia; Clostridiales
																	351	0.0048	0.0161	0.0209	1	Bacteria; Firmicutes; Clostridia; Clostridiales
																	2565	0	0.0003	0.0008	1	Bacteria
																	1321	0.0094	0.0071	0.0034	1	Bacteria; Firmicutes; Erysipelotrichia; Erysipelotrichales; Erysipelotrichaceae; Clostridium_XVIII
																	2989	0.0003	0.0023	0.0022	1	Bacteria; Firmicutes; Clostridia; Clostridiales; Ruminococcaceae
																	1036	0.0122	0.0152	0.0054	1	Bacteria; Firmicutes; Clostridia; Clostridiales
																	1018	0.0201	0.0159	0.0068	1	Bacteria; Firmicutes; Erysipelotrichia; Erysipelotrichales; Erysipelotrichaceae
																	2856	0	0.0009	0.0021	1	Bacteria; Firmicutes
																	1484	0.0026	0.0068	0.0072	1	Bacteria; Firmicutes; Clostridia; Clostridiales; Ruminococcaceae; Oscillibacter
																	1627	0	0.0001	0.0006	1	Bacteria; Firmicutes
																	959	0.0001	0.0006	0.0029	1	Bacteria; Firmicutes; Clostridia; Clostridiales; Ruminococcaceae; Flavonifractor
																	3457	0	0.0083	0.0174	1	Bacteria; Proteobacteria; Deltaproteobacteria
																	2464	0.0017	0.0047	0.0018	1	Bacteria; Firmicutes; Clostridia; Clostridiales; Lachnospiraceae
																	1150	0.0091	0.0078	0.0045	1	Bacteria; Firmicutes; Clostridia; Clostridiales; Ruminococcaceae; Intestinimonas
																	3334	0.0011	0	0	1	Bacteria; Proteobacteria; Betaproteobacteria; Burkholderiales; Comamonadaceae; Delftia
																	1023	0	0.0009	0.001	1	Bacteria; Firmicutes; Clostridia; Clostridiales; Ruminococcaceae
																	1445	0.0011	0.0011	0.0002	1	Bacteria; Firmicutes; Clostridia; Clostridiales
																	669	0	0	0.0075	1	Bacteria; Bacteroidetes; Bacteroidia; Bacteroidales; Porphyromonadaceae
																	1858	0.0026	0.0012	0.0011	1	Bacteria; Firmicutes; Erysipelotrichia; Erysipelotrichales; Erysipelotrichaceae; Clostridium_XVIII
																	2826	0	0.003	0.0014	1	Bacteria
																	353	0	0.0083	0.027	1	Bacteria
																	2710	0	0.0014	0.0009	1	Bacteria; Firmicutes; Clostridia; Clostridiales; Ruminococcaceae; Butyricicoccus
																	262	0	0	0.068	1	Bacteria; Bacteroidetes; Bacteroidia; Bacteroidales
																	3011	0.0163	0.0067	0.0024	1	Bacteria; Firmicutes; Clostridia; Clostridiales
																	2382	0	0.0045	0.0044	1	Bacteria; Firmicutes
																	270	0.0133	0.0287	0.0241	1	Bacteria; Firmicutes; Clostridia; Clostridiales; Lachnospiraceae
																	3315	0	0.0001	0.0004	1	Bacteria; Firmicutes
																	2164	0	0.0001	0.0004	1	Bacteria; Firmicutes; Clostridia; Clostridiales; Ruminococcaceae; Fastidiosipila
																	3041	0	0.0001	0.0004	1	Bacteria; Firmicutes; Clostridia; Clostridiales
																	991	0	0.0113	0.0094	1	Bacteria; Bacteroidetes; Bacteroidia; Bacteroidales; Bacteroidaceae; Bacteroides
																	1095	0	0.001	0.0011	1	Bacteria; Firmicutes; Clostridia; Clostridiales; Ruminococcaceae
																	1432	0.0001	0.0006	0.0001	1	Bacteria
																	3352	0.0081	0.0021	0.0005	1	Bacteria; Firmicutes; Clostridia; Clostridiales; Lachnospiraceae; Blautia
																	457	0.0151	0.0117	0.0078	1	Bacteria; Firmicutes; Clostridia; Clostridiales; Ruminococcaceae
																	2737	0.0006	0.0041	0.0042	1	Bacteria; Bacteroidetes; Bacteroidia; Bacteroidales; Porphyromonadaceae; Odoribacter
																	1685	0	0.0098	0.0047	1	Bacteria; Firmicutes; Clostridia; Clostridiales
																	2319	0.0032	0.0025	0.0011	1	Bacteria; Firmicutes; Clostridia; Clostridiales; Ruminococcaceae; Intestinimonas
																	609	0	0	0.0066	1	Bacteria; Proteobacteria; Alphaproteobacteria; Rhodospirillales
																	1462	0.0084	0.0346	0.0168	1	Bacteria; Bacteroidetes; Bacteroidia; Bacteroidales; Bacteroidaceae; Bacteroides
																	515	0.01	0.0051	0.0012	1	Bacteria; Firmicutes; Erysipelotrichia; Erysipelotrichales; Erysipelotrichaceae
																	1100	0.0068	0.0029	0.0036	1	Bacteria; Firmicutes; Clostridia; Clostridiales; Lachnospiraceae
																	2035	0.0092	0.0183	0.0188	1	Bacteria; Firmicutes; Clostridia; Clostridiales; Ruminococcaceae
																	960	0.0196	0.0198	0.0076	1	Bacteria; Firmicutes; Clostridia; Clostridiales; Ruminococcaceae
																	1355	0	0.0006	0.0008	1	Bacteria; Firmicutes; Clostridia; Clostridiales
																	2555	0	0.0002	0.0006	1	Bacteria; Firmicutes; Clostridia; Clostridiales; Ruminococcaceae; Clostridium_IV
																	3046	0	0.0001	0.0004	1	Bacteria
																	1816	0.0077	0.0011	0.0001	1	Bacteria; Proteobacteria; Gammaproteobacteria; Pseudomonadales; Moraxellaceae; Acinetobacter
																	2024	0.001	0.0036	0.0036	1	Bacteria; Firmicutes; Clostridia; Clostridiales; Ruminococcaceae
																	246	0.0121	0.0274	0.0256	1	Bacteria; Firmicutes; Clostridia; Clostridiales
																	1645	0	0	0.001	1	Bacteria; Firmicutes; Bacilli; Bacillales; Bacillaceae_2; Oceanobacillus
																	1420	0.0001	0.0011	0.0003	1	Bacteria; Firmicutes; Clostridia; Clostridiales; Ruminococcaceae; Faecalibacterium
																	3353	0.0013	0.0032	0.0015	1	Bacteria; Firmicutes; Clostridia; Clostridiales; Ruminococcaceae
																	656	0.0191	0.0639	0.0326	1	Bacteria; Bacteroidetes; Bacteroidia; Bacteroidales; Bacteroidaceae; Bacteroides
																	48	0.4419	0.2777	0.1746	1	Bacteria; Firmicutes; Clostridia; Clostridiales
																	946	0	0.0009	0.0012	1	Bacteria; Firmicutes; Clostridia; Clostridiales; Ruminococcaceae
																	2338	0	0.0002	0.0006	1	Bacteria; Firmicutes; Bacilli; Lactobacillales
																	3657	0	0.0015	0.0012	1	Bacteria; Firmicutes; Clostridia; Clostridiales; Ruminococcaceae
																	841	0	0.0003	0.0036	1	Bacteria; Firmicutes; Bacilli; Bacillales; Bacillaceae_2; Gracilibacillus
																	726	0	0.0004	0.0498	1	Bacteria; Bacteroidetes; Bacteroidia; Bacteroidales; Porphyromonadaceae; Barnesiella
																	3702	0	0	0.0069	1	Bacteria; Firmicutes; Clostridia; Clostridiales
																	3446	0	0	0.0106	1	Bacteria; Bacteroidetes; Bacteroidia; Bacteroidales; Porphyromonadaceae; Barnesiella
																	3381	0.0036	0.0043	0.0019	1	Bacteria; Firmicutes; Clostridia; Clostridiales; Ruminococcaceae
																	345	0.0072	0.0137	0.0234	1	Bacteria; Firmicutes; Clostridia; Clostridiales
																	1953	0.0016	0.0059	0.0052	1	Bacteria; Firmicutes; Clostridia; Clostridiales; Ruminococcaceae
																	1268	0.0377	0.0203	0.012	1	Bacteria; Firmicutes; Clostridia; Clostridiales; Ruminococcaceae
																	1359	0	0.0003	0.0009	1	Bacteria
																	2392	0	0.0028	0.0026	1	Bacteria; Firmicutes
																	2326	0.0002	0.0108	0.0151	1	Bacteria; Firmicutes; Clostridia; Clostridiales; Ruminococcaceae
																	3564	0	0.0003	0.001	1	Bacteria; Actinobacteria; Actinobacteria; Actinomycetales; Microbacteriaceae
																	221	0	0.0172	0.061	1	Bacteria; Proteobacteria; Deltaproteobacteria
																	3395	0.0336	0.0305	0.0031	1	Bacteria; Firmicutes; Clostridia; Clostridiales; Lachnospiraceae; Blautia
																	765	0.0174	0.0185	0.0109	1	Bacteria; Firmicutes; Clostridia; Clostridiales; Lachnospiraceae
																	1278	0.0331	0.0234	0.0166	1	Bacteria; Firmicutes; Erysipelotrichia; Erysipelotrichales; Erysipelotrichaceae; Clostridium_XVIII
																	93	0.2352	0.1316	0.1481	1	Bacteria; Firmicutes; Erysipelotrichia; Erysipelotrichales; Erysipelotrichaceae
																	2087	0.0329	0.0103	0.0066	1	Bacteria; Firmicutes; Clostridia; Clostridiales
																	426	0.0017	0.0106	0.0091	1	Bacteria; Firmicutes; Clostridia; Clostridiales; Ruminococcaceae
																	3079	0.0006	0.0001	0.0001	1	Bacteria; Firmicutes
																	970	0.0481	0.0243	0.0167	1	Bacteria; Firmicutes; Bacilli; Lactobacillales; Streptococcaceae; Streptococcus
																	997	0.005	0.0032	0.0022	1	Bacteria; Firmicutes; Clostridia; Clostridiales; Lachnospiraceae
																	116	0.1982	0.1426	0.1893	1	Bacteria; Firmicutes; Clostridia; Clostridiales; Ruminococcaceae; Intestinimonas
																	3777	0	0.0002	0.0007	1	Bacteria; Actinobacteria; Actinobacteria; Actinomycetales; Actinomycetaceae; Actinomyces
																	2969	0	0.0011	0.0014	1	Bacteria; Firmicutes
																	148	0.0001	0.0457	0.0515	1	Bacteria; Firmicutes
																	2054	0.0006	0.0029	0.0044	1	Bacteria; Firmicutes; Clostridia; Clostridiales; Ruminococcaceae
																	2223	0.004	0.003	0.0016	1	Bacteria; Firmicutes; Clostridia; Clostridiales; Lachnospiraceae
																	3338	0.0003	0	0	1	Bacteria; Firmicutes
																	2243	0.0003	0	0	1	Bacteria; Firmicutes
																	2853	0	0	0.0005	1	Bacteria; Firmicutes; Clostridia; Clostridiales
																	2961	0	0	0.0005	1	Bacteria; Firmicutes; Clostridia; Clostridiales; Ruminococcaceae
																	47	0.8521	0.3515	0.5732	1	Bacteria; Firmicutes; Clostridia; Clostridiales; Ruminococcaceae; Subdoligranulum
																	2475	0	0.0006	0.0003	1	Bacteria; Actinobacteria; Actinobacteria; Coriobacteriales; Coriobacteriaceae
																	3027	0.0001	0.0007	0.0014	1	Bacteria; Actinobacteria; Actinobacteria; Actinomycetales
																	1664	0.05	0.0231	0.0136	1	Bacteria; Firmicutes; Clostridia; Clostridiales
																	777	0.0021	0.001	0.0053	1	Bacteria; Firmicutes; Clostridia; Clostridiales
																	3871	0.0001	0.0022	0.0019	1	Bacteria
																	2508	0.0022	0.0024	0.0006	1	Bacteria; Firmicutes; Clostridia; Clostridiales; Ruminococcaceae; Pseudoflavonifractor
																	870	0.0001	0.0011	0.0012	1	Bacteria; Firmicutes; Clostridia; Clostridiales; Ruminococcaceae
																	1495	0.0153	0.0084	0.0056	1	Bacteria; Firmicutes; Clostridia; Clostridiales; Lachnospiraceae
																	17	0.1964	0.9888	0.8402	1	Bacteria; Bacteroidetes; Bacteroidia; Bacteroidales; Bacteroidaceae; Bacteroides
																	525	0	0.0011	0.0076	1	Bacteria; Proteobacteria
																	679	0.0006	0.0064	0.0081	1	Bacteria; Firmicutes; Clostridia; Clostridiales; Ruminococcaceae
																	1239	0	0.001	0.0027	1	Bacteria; Firmicutes; Bacilli; Bacillales; Bacillaceae_2; Amphibacillus
																	317	0.0053	0.0199	0.0119	1	Bacteria; Firmicutes
																	165	0	0.0583	0.0296	1	Bacteria
																	1070	0.0181	0.0136	0.0079	1	Bacteria; Firmicutes; Erysipelotrichia; Erysipelotrichales; Erysipelotrichaceae
																	229	0.0033	0.0382	0.0747	1	Bacteria; Firmicutes; Bacilli; Lactobacillales; Aerococcaceae; Globicatella
																	1939	0.0026	0.0042	0.0011	1	Bacteria; Firmicutes; Clostridia; Clostridiales; Lachnospiraceae; Clostridium_XlVb
																	2628	0.0007	0.0004	0.0001	1	Bacteria; Firmicutes; Clostridia; Clostridiales; Lachnospiraceae; Clostridium_XlVb
																	3836	0	0.0002	0.0009	1	Bacteria; Firmicutes; Clostridia; Clostridiales
																	3070	0.0007	0.0032	0.0029	1	Bacteria; Firmicutes; Clostridia; Clostridiales; Ruminococcaceae
																	1304	0.0074	0.0037	0.0044	1	Bacteria; Firmicutes; Clostridia; Clostridiales
																	2861	0.0044	0.0091	0.0099	1	Bacteria; Firmicutes; Clostridia; Clostridiales; Ruminococcaceae
																	3312	0	0.0006	0.0009	1	Bacteria; Bacteroidetes; Bacteroidia; Bacteroidales; Rikenellaceae; Alistipes
																	2330	0.0186	0.0092	0.0058	1	Bacteria; Bacteroidetes; Bacteroidia; Bacteroidales; Bacteroidaceae; Bacteroides
																	3879	0	0.0045	0.0037	1	Bacteria; Firmicutes; Clostridia; Clostridiales; Ruminococcaceae
																	1653	0.0041	0.0035	0.0016	1	Bacteria; Firmicutes; Clostridia; Clostridiales; Lachnospiraceae; Clostridium_XlVb
																	144	0.0269	0.0607	0.0511	1	Bacteria; Firmicutes; Clostridia; Clostridiales
																	1642	0	0	0.0007	1	Bacteria; Firmicutes; Clostridia; Clostridiales; Clostridiales_Incertae_Sedis_XI; Anaerococcus
																	1734	0.0103	0.0054	0.0019	1	Bacteria; Firmicutes; Clostridia; Clostridiales; Ruminococcaceae
																	1908	0.007	0.0184	0.0079	1	Bacteria; Firmicutes; Clostridia; Clostridiales; Ruminococcaceae
																	490	0	0.0021	0.0111	1	Bacteria; Firmicutes; Bacilli; Bacillales; Bacillaceae_2; Ornithinibacillus
																	2023	0	0.0052	0.0039	1	Bacteria; Actinobacteria; Actinobacteria; Actinomycetales; Brevibacteriaceae; Brevibacterium
																	2187	0.0019	0.0039	0.0019	1	Bacteria; Firmicutes; Clostridia; Clostridiales
																	2607	0.0069	0.0074	0.0034	1	Bacteria; Firmicutes; Clostridia; Clostridiales; Lachnospiraceae; Blautia
																	3398	0.001	0.0004	0.0001	1	Bacteria; Firmicutes; Clostridia; Clostridiales
																	896	0.0026	0.0016	0.0009	1	Bacteria; Firmicutes; Clostridia; Clostridiales; Ruminococcaceae
																	998	0	0	0.002	1	Bacteria; Bacteroidetes; Bacteroidia; Bacteroidales; Porphyromonadaceae; Coprobacter
																	2798	0.0001	0.0049	0.0454	1	Bacteria; Actinobacteria; Actinobacteria; Actinomycetales; Brevibacteriaceae; Brevibacterium
																	2583	0.0022	0.0025	0.0004	1	Bacteria; Firmicutes; Clostridia; Clostridiales; Ruminococcaceae; Pseudoflavonifractor
																	1743	0	0	0.0012	1	Bacteria; Bacteroidetes; Bacteroidia; Bacteroidales
																	1024	0.0239	0.0128	0.0064	1	Bacteria; Firmicutes; Clostridia; Clostridiales; Lachnospiraceae; Blautia
																	992	0	0.0175	0.0075	1	Bacteria; Firmicutes; Bacilli; Lactobacillales
																	3645	0.008	0.0043	0.0026	1	Bacteria; Firmicutes; Clostridia; Clostridiales; Lachnospiraceae; Blautia
																	3393	0	0.0009	0.0006	1	Bacteria; Firmicutes; Clostridia; Clostridiales
																	230	0.0014	0.0647	0.0348	1	Bacteria; Actinobacteria; Actinobacteria; Actinomycetales; Brevibacteriaceae; Brevibacterium
																	1327	0	0.0129	0.0046	1	Bacteria; Firmicutes; Bacilli; Lactobacillales
																	347	0.003	0.0135	0.006	1	Bacteria; Firmicutes; Erysipelotrichia; Erysipelotrichales; Erysipelotrichaceae
																	1864	0.0027	0.0061	0.0025	1	Bacteria; Bacteroidetes; Bacteroidia; Bacteroidales; Bacteroidaceae; Bacteroides
																	163	0	0.0635	0.0573	1	Bacteria; Bacteroidetes; Bacteroidia; Bacteroidales; Bacteroidaceae; Bacteroides
																	530	0.0007	0.0059	0.0028	1	Bacteria; Firmicutes; Clostridia; Clostridiales
																	1965	0	0.0036	0.0011	1	Bacteria; Actinobacteria; Actinobacteria; Actinomycetales; Brevibacteriaceae; Brevibacterium
																	1281	0.0086	0.002	0.0002	1	Bacteria; Proteobacteria; Gammaproteobacteria; Pseudomonadales; Moraxellaceae; Acinetobacter
																	328	0.0203	0.0084	0.0101	1	Bacteria; Firmicutes; Clostridia; Clostridiales; Ruminococcaceae
																	3367	0.002	0.0022	0.0005	1	Bacteria; Firmicutes; Clostridia; Clostridiales; Lachnospiraceae; Clostridium_XlVb
																	695	0.0061	0.0307	0.0335	1	Bacteria; Firmicutes; Clostridia; Clostridiales; Ruminococcaceae; Faecalibacterium
																	1298	0.001	0.0077	0.0076	1	Bacteria; Bacteroidetes; Bacteroidia; Bacteroidales; Porphyromonadaceae; Odoribacter
																	3043	0	0.0009	0.0022	1	Bacteria; Firmicutes; Clostridia; Clostridiales; Ruminococcaceae
																	3306	0	0.0001	0.0006	1	Bacteria; Firmicutes; Clostridia; Clostridiales; Clostridiales_Incertae_Sedis_XI; Anaerococcus
																	1106	0.0001	0.0008	0.0009	1	Bacteria; Firmicutes; Clostridia; Clostridiales; Ruminococcaceae; Hydrogenoanaerobacterium
																	527	0	0	0.0113	1	Bacteria
																	1506	0.0008	0.0001	0.0004	1	Bacteria; Firmicutes; Clostridia; Clostridiales; Ruminococcaceae
																	1569	0	0.0006	0.0332	1	Bacteria; Firmicutes; Clostridia; Clostridiales
																	252	0	0.0184	0.0386	1	Bacteria; Firmicutes; Bacilli; Bacillales; Bacillaceae_2
																	2805	0.0076	0.0034	0.0053	1	Bacteria; Firmicutes; Clostridia; Clostridiales; Lachnospiraceae
																	2356	0.0109	0.0046	0.0008	1	Bacteria; Firmicutes; Erysipelotrichia; Erysipelotrichales; Erysipelotrichaceae
																	2291	0.0054	0.0083	0.0031	1	Bacteria; Firmicutes; Clostridia; Clostridiales; Ruminococcaceae
																	2003	0.0003	0.0036	0.0001	1	Bacteria; Actinobacteria; Actinobacteria; Actinomycetales; Corynebacteriaceae; Corynebacterium
																	2993	0	0	0.0002	1	Bacteria
																	3816	0	0	0.0002	1	Bacteria; Firmicutes; Clostridia; Clostridiales; Eubacteriaceae
																	2984	0	0	0.0002	1	Bacteria; Firmicutes
																	3248	0	0	0.0002	1	Bacteria; Firmicutes; Clostridia; Clostridiales; Ruminococcaceae
																	3909	0	0	0.0002	1	Bacteria; Bacteroidetes; Bacteroidia; Bacteroidales; Porphyromonadaceae
																	2745	0	0	0.0002	1	Bacteria; Firmicutes
																	3317	0	0	0.0004	1	Bacteria; Actinobacteria; Actinobacteria; Actinomycetales
																	3674	0	0	0.0002	1	Bacteria; Actinobacteria; Actinobacteria; Actinomycetales
																	3251	0	0	0.0002	1	Bacteria; Firmicutes; Clostridia; Clostridiales
																	2108	0	0	0.0002	1	Bacteria; Firmicutes; Clostridia; Clostridiales
																	2901	0	0	0.0002	1	Archaea; Euryarchaeota; Thermoplasmata; Methanomassiliicoccales; Methanomassiliicoccaceae; Methanomassiliicoccus
																	728	0	0	0.0049	1	Bacteria; Bacteroidetes; Bacteroidia; Bacteroidales; Porphyromonadaceae; Parabacteroides
																	860	0	0.0013	0.0005	1	Bacteria; Firmicutes; Clostridia; Clostridiales
																	480	0	0.0071	0.02	1	Bacteria; Firmicutes; Bacilli; Bacillales; Bacillaceae_2
																	1382	0	0.0006	0.0009	1	Bacteria; Firmicutes; Clostridia; Clostridiales; Ruminococcaceae
																	1449	0	0.0002	0.0006	1	Bacteria
																	2780	0.0001	0.0103	0.0268	1	Bacteria; Firmicutes; Clostridia; Clostridiales
																	3462	0.0007	0.0001	0.0004	1	Bacteria; Firmicutes; Erysipelotrichia; Erysipelotrichales; Erysipelotrichaceae; Clostridium_XVIII
																	1727	0.0069	0.0055	0.0119	1	Bacteria; Firmicutes; Clostridia; Clostridiales
																	1763	0.002	0.0066	0.0003	1	Bacteria; Firmicutes; Clostridia; Clostridiales; Lachnospiraceae
																	1307	0.0151	0.0104	0.0076	1	Bacteria; Firmicutes; Clostridia; Clostridiales; Lachnospiraceae
																	1948	0.0027	0.0144	0.0089	1	Bacteria; Firmicutes; Clostridia; Clostridiales; Lachnospiraceae; Blautia
																	1621	0	0.0082	0.0139	1	Bacteria; Firmicutes; Clostridia; Clostridiales; Ruminococcaceae; Butyricicoccus
																	2726	0.0072	0.0046	0.0031	1	Bacteria; Firmicutes; Clostridia; Clostridiales
																	247	0.02	0.0317	0.0395	1	Bacteria; Firmicutes
																	810	0.0552	0.0279	0.0141	1	Bacteria; Bacteroidetes; Bacteroidia; Bacteroidales; Bacteroidaceae; Bacteroides
																	1266	0.0129	0.0262	0.0076	1	Bacteria; Bacteroidetes; Bacteroidia; Bacteroidales; Bacteroidaceae; Bacteroides
																	389	0.0018	0.0092	0.0104	1	Bacteria; Firmicutes; Clostridia; Clostridiales
																	550	0	0	0.0188	1	Bacteria; Proteobacteria; Alphaproteobacteria
																	663	0	0.0033	0.0017	1	Bacteria; Firmicutes
																	632	0	0.0076	0.0152	1	Bacteria; Firmicutes; Clostridia; Clostridiales
																	3108	0.019	0.0239	0.0134	1	Bacteria; Firmicutes; Clostridia; Clostridiales; Ruminococcaceae
																	1791	0.0071	0.0122	0.0071	1	Bacteria; Firmicutes; Clostridia; Clostridiales
																	2686	0	0.0002	0.0005	1	Bacteria; Firmicutes; Clostridia; Clostridiales; Ruminococcaceae
																	381	0	0.0271	0.0056	1	Bacteria; Firmicutes
																	3711	0	0.0001	0.0015	1	Bacteria; Actinobacteria; Actinobacteria; Actinomycetales
																	2367	0.0151	0.0157	0.0078	1	Bacteria; Firmicutes; Clostridia; Clostridiales
																	225	0.0986	0.1631	0.0109	1	Bacteria; Firmicutes; Clostridia; Clostridiales; Lachnospiraceae
																	1630	0	0.0003	0.0009	1	Bacteria; Firmicutes; Clostridia; Clostridiales
																	3429	0.001	0.0235	0.0091	1	Bacteria; Firmicutes; Bacilli; Lactobacillales; Lactobacillaceae; Lactobacillus
																	3271	0.0002	0.0002	0.0007	1	Bacteria; Firmicutes; Bacilli
																	293	0.0554	0.0265	0.0185	1	Bacteria; Firmicutes; Clostridia; Clostridiales; Lachnospiraceae
																	585	0	0.0011	0.0059	1	Bacteria
																	722	0.0001	0.0013	0.0059	1	Bacteria; Firmicutes; Bacilli; Bacillales; Bacillaceae_2
																	2551	0.0002	0.0017	0.002	1	Bacteria; Firmicutes; Clostridia; Clostridiales; Ruminococcaceae
																	2981	0	0.0052	0.0025	1	Bacteria; Firmicutes
																	1996	0.0031	0.0221	0.0095	1	Bacteria; Firmicutes; Clostridia; Clostridiales; Peptostreptococcaceae; Romboutsia
																	1643	0	0	0.0076	1	Bacteria; Proteobacteria; Epsilonproteobacteria; Campylobacterales; Helicobacteraceae; Helicobacter
																	2956	0	0	0.0006	1	Bacteria; Firmicutes; Clostridia; Clostridiales
																	2340	0.0008	0.0031	0.0034	1	Bacteria
																	471	0.0144	0.0068	0.0071	1	Bacteria; Firmicutes; Clostridia; Clostridiales; Ruminococcaceae; Clostridium_IV
																	13	1.1694	0.7676	0.8796	1	Bacteria; Firmicutes; Erysipelotrichia; Erysipelotrichales; Erysipelotrichaceae; Clostridium_XVIII
																	2941	0	0.0003	0.0006	1	Bacteria; Firmicutes; Clostridia; Clostridiales; Ruminococcaceae; Clostridium_IV
																	12	1.1197	0.7161	0.8779	1	Bacteria; Firmicutes; Clostridia; Clostridiales; Lachnospiraceae
																	1133	0.0003	0.0012	0.0019	1	Bacteria; Firmicutes
																	861	0.0009	0.003	0.0024	1	Bacteria; Firmicutes; Clostridia; Clostridiales; Ruminococcaceae
																	1338	0	0.0005	0.0008	1	Bacteria; Firmicutes; Clostridia; Clostridiales
																	1859	0.0014	0.0019	0.0002	1	Bacteria; Firmicutes; Clostridia; Clostridiales; Ruminococcaceae
																	7	3.5768	1.9852	1.4293	1	Bacteria; Firmicutes; Bacilli; Lactobacillales; Streptococcaceae; Streptococcus
																	1383	0.0006	0.0108	0.0029	1	Bacteria; Firmicutes; Clostridia; Clostridiales; Ruminococcaceae; Faecalibacterium
																	264	0.0153	0.0167	0.0258	1	Bacteria; Firmicutes; Clostridia; Clostridiales; Ruminococcaceae
																	2053	0	0.0006	0.0002	1	Bacteria; Firmicutes; Clostridia; Clostridiales; Ruminococcaceae
																	110	0.1457	0.1009	0.0851	1	Bacteria; Firmicutes; Clostridia; Clostridiales; Lachnospiraceae; Blautia
																	885	0	0.0001	0.0111	1	Bacteria; Actinobacteria; Actinobacteria; Actinomycetales; Nocardiopsaceae; Nocardiopsis
																	2289	0.0034	0.0067	0.0031	1	Bacteria; Firmicutes; Clostridia; Clostridiales; Ruminococcaceae
																	772	0.0008	0.0022	0.0011	1	Bacteria; Firmicutes; Clostridia; Clostridiales; Ruminococcaceae
																	2174	0	0.0005	0.0011	1	Bacteria; Bacteroidetes; Bacteroidia; Bacteroidales
																	941	0	0.0004	0.0012	1	Bacteria; Proteobacteria; Betaproteobacteria
																	2323	0	0.0008	0.0004	1	Bacteria
																	2176	0	0.0595	0.0644	1	Bacteria; Firmicutes; Clostridia; Clostridiales
																	3034	0.0008	0.0007	0.0021	1	Bacteria; Firmicutes
																	101	0.0666	0.1153	0.1348	1	Bacteria; Firmicutes; Clostridia; Clostridiales
																	549	0	0.003	0.0047	1	Bacteria; Lentisphaerae; Lentisphaeria; Victivallales; Victivallaceae; Victivallis
																	1007	0.0083	0.0319	0.0153	1	Bacteria; Actinobacteria; Actinobacteria; Actinomycetales; Corynebacteriaceae; Corynebacterium
																	757	0	0.0009	0.0044	1	Bacteria; Firmicutes; Clostridia; Clostridiales
																	928	0	0.0024	0.0019	1	Bacteria; Firmicutes; Clostridia; Clostridiales
																	2824	0	0.0012	0.0011	1	Bacteria; Proteobacteria; Alphaproteobacteria; Rhodospirillales; Rhodospirillaceae
																	1097	0.0367	0.0273	0.0129	1	Bacteria; Firmicutes; Bacilli; Lactobacillales; Lactobacillaceae; Lactobacillus
																	1748	0.0001	0.0035	0.0076	1	Bacteria; Firmicutes; Bacilli; Bacillales; Staphylococcaceae; Jeotgalicoccus
																	1593	0	0.0021	0.0051	1	Bacteria; Firmicutes; Bacilli; Lactobacillales; Lactobacillaceae; Lactobacillus
																	981	0.0051	0.0125	0.0146	1	Bacteria; Firmicutes; Bacilli; Bacillales
																	961	0.0241	0.0197	0.0122	1	Bacteria; Firmicutes; Erysipelotrichia; Erysipelotrichales; Erysipelotrichaceae; Clostridium_XVIII
																	263	0.0083	0.0443	0.0303	1	Bacteria; Firmicutes; Clostridia; Clostridiales
																	2169	0.0024	0.0052	0.0024	1	Bacteria; Firmicutes; Clostridia; Clostridiales
																	1015	0.0131	0.0255	0.0144	1	Bacteria; Firmicutes; Erysipelotrichia; Erysipelotrichales; Erysipelotrichaceae; Faecalicoccus
																	802	0	0.0032	0.0004	1	Bacteria; Bacteroidetes; Bacteroidia; Bacteroidales; Bacteroidaceae; Bacteroides
																	655	0.0017	0.0031	0.0044	1	Bacteria; Firmicutes; Clostridia; Clostridiales; Ruminococcaceae; Clostridium_IV
																	2160	0.0364	0.0638	0.0615	1	Bacteria; Firmicutes; Clostridia; Clostridiales; Ruminococcaceae
																	30	0.464	1.2602	0.6195	1	Bacteria; Actinobacteria; Actinobacteria; Actinomycetales; Corynebacteriaceae; Corynebacterium
																	292	0.0002	0.0578	0.0275	1	Bacteria; Proteobacteria; Betaproteobacteria; Burkholderiales; Sutterellaceae; Parasutterella
																	2742	0.0047	0.0023	0.0023	1	Bacteria; Firmicutes; Clostridia; Clostridiales; Lachnospiraceae
																	756	0	0.0001	0.0065	1	Bacteria; Firmicutes; Clostridia; Clostridiales; Peptococcaceae_2; Desulfotomaculum
																	563	0.0003	0.0045	0.0056	1	Bacteria; Firmicutes; Clostridia; Clostridiales; Lachnospiraceae
																	496	0.0022	0.0035	0.0045	1	Bacteria; Firmicutes; Clostridia; Clostridiales; Ruminococcaceae
																	2449	0.0044	0.0025	0.0006	1	Bacteria; Firmicutes; Clostridia; Clostridiales
																	2253	0.0008	0.0001	0	1	Bacteria; Proteobacteria; Gammaproteobacteria; Pseudomonadales; Moraxellaceae; Acinetobacter
																	1417	0.0092	0.0089	0.0036	1	Bacteria; Firmicutes; Clostridia; Clostridiales
																	2524	0.0016	0.0047	0.0039	1	Bacteria; Proteobacteria; Deltaproteobacteria; Desulfovibrionales; Desulfovibrionaceae; Bilophila
																	1028	0	0.0007	0.0008	1	Bacteria; Firmicutes; Clostridia; Clostridiales
																	2101	0	0.0034	0.0039	1	Bacteria; Firmicutes
																	3053	0.0011	0.0002	0.0005	1	Bacteria; Firmicutes; Clostridia; Clostridiales
																	689	0	0.0023	0.0079	1	Bacteria; Firmicutes; Bacilli; Bacillales; Bacillaceae_2
																	1941	0	0.0004	0.0007	1	Bacteria; Firmicutes; Clostridia
																	1731	0	0	0.0024	1	Bacteria; Proteobacteria; Deltaproteobacteria; Desulfovibrionales
																	3189	0.0012	0.0004	0.0004	1	Bacteria; Firmicutes; Clostridia; Clostridiales; Lachnospiraceae; Clostridium_XlVa
																	1719	0.0011	0.0027	0.0016	1	Bacteria; Firmicutes; Clostridia; Clostridiales
																	3430	0	0.0008	0.0011	1	Bacteria; Bacteroidetes; Bacteroidia; Bacteroidales; Rikenellaceae
																	3002	0	0.0003	0	1	Bacteria; Firmicutes; Clostridia; Clostridiales; Ruminococcaceae; Faecalibacterium
																	2676	0.0004	0.0001	0.0001	1	Bacteria; Firmicutes; Clostridia; Clostridiales; Lachnospiraceae
																	1238	0.0014	0.0007	0.0003	1	Bacteria; Firmicutes
																	2535	0.0002	0.0008	0.0002	1	Bacteria; Firmicutes; Clostridia; Clostridiales
																	783	0.0071	0.0302	0.0302	1	Bacteria; Firmicutes; Clostridia; Clostridiales; Ruminococcaceae; Faecalibacterium
																	2668	0	0.0087	0.0009	1	Bacteria; Bacteroidetes; Bacteroidia; Bacteroidales; Bacteroidaceae; Bacteroides
																	2453	0	0.0009	0.0009	1	Bacteria
																	284	0.0003	0.0712	0.0851	1	Bacteria; Firmicutes
																	1507	0	0.0171	0.0018	1	Bacteria; Bacteroidetes; Bacteroidia; Bacteroidales; Bacteroidaceae; Bacteroides
																	2458	0.0003	0.0001	0.0004	1	Bacteria; Firmicutes; Clostridia; Clostridiales; Ruminococcaceae
																	1738	0.0008	0.0035	0.0024	1	Bacteria; Firmicutes; Clostridia; Clostridiales
																	3377	0.0007	0.0072	0.0001	1	Bacteria; Actinobacteria; Actinobacteria; Actinomycetales; Corynebacteriaceae; Corynebacterium
																	2958	0	0.0003	0.0006	1	Bacteria; Firmicutes; Clostridia; Clostridiales; Ruminococcaceae
																	3081	0.0063	0.0043	0.0029	1	Bacteria; Firmicutes; Clostridia; Clostridiales; Lachnospiraceae
																	2498	0	0.0007	0.0004	1	Bacteria; Firmicutes
																	3821	0.0003	0	0.0004	1	Bacteria; Firmicutes
																	1505	0.0009	0.0017	0.0003	1	Bacteria; Firmicutes; Bacilli; Bacillales; Staphylococcaceae; Staphylococcus
																	1597	0.0016	0.0003	0.0008	1	Bacteria; Firmicutes; Clostridia; Clostridiales; Lachnospiraceae
																	1745	0	0.0095	0.0044	1	Bacteria; Proteobacteria; Betaproteobacteria; Burkholderiales; Sutterellaceae; Parasutterella
																	2028	0.0001	0.0046	0.0065	1	Bacteria; Bacteroidetes; Bacteroidia; Bacteroidales; Bacteroidaceae; Bacteroides
																	3744	0.0004	0.0023	0.0019	1	Bacteria; Firmicutes; Clostridia; Clostridiales
																	372	0.0044	0.2649	0.2	1	Bacteria; Firmicutes; Clostridia; Clostridiales; Ruminococcaceae; Butyricicoccus
																	91	0.0452	0.3094	0.2027	1	Bacteria; Actinobacteria; Actinobacteria; Actinomycetales; Dermabacteraceae; Brachybacterium
																	2903	0.0001	0.0011	0.0009	1	Bacteria; Firmicutes; Clostridia; Clostridiales; Ruminococcaceae
																	407	0.1068	0.1964	0.0861	1	Bacteria; Bacteroidetes; Bacteroidia; Bacteroidales; Bacteroidaceae; Bacteroides
																	2013	0	0.0064	0.0059	1	Bacteria; Firmicutes; Clostridia; Clostridiales; Ruminococcaceae
																	271	0.1436	0.2872	0.1243	1	Bacteria; Bacteroidetes; Bacteroidia; Bacteroidales; Bacteroidaceae; Bacteroides
																	2478	0	0.0007	0.0014	1	Bacteria; Firmicutes; Clostridia; Clostridiales
																	2725	0.0003	0.0025	0.0009	1	Bacteria; Firmicutes
																	57	0.0862	0.3886	0.3275	1	Bacteria; Firmicutes; Bacilli; Bacillales; Staphylococcaceae; Jeotgalicoccus
																	64	0.1891	0.1758	0.0859	1	Bacteria; Firmicutes; Clostridia; Clostridiales; Ruminococcaceae; Pseudoflavonifractor
																	3727	0	0	0.0003	1	Bacteria; Firmicutes; Clostridia; Clostridiales; Ruminococcaceae
																	2790	0.0003	0.0021	0.0016	1	Bacteria; Firmicutes
																	993	0.0001	0.0162	0.0132	1	Bacteria; Firmicutes; Clostridia; Clostridiales; Ruminococcaceae
																	2782	0	0.0051	0.0037	1	Bacteria; Firmicutes; Clostridia; Clostridiales; Ruminococcaceae
																	1343	0.0274	0.0204	0.0139	1	Bacteria; Firmicutes; Clostridia; Clostridiales; Lachnospiraceae
																	321	0.002	0.0063	0.0035	1	Bacteria; Actinobacteria; Actinobacteria; Actinomycetales; Corynebacteriaceae; Corynebacterium
																	1963	0.0057	0.0302	0.0185	1	Bacteria; Actinobacteria; Actinobacteria; Actinomycetales; Dermabacteraceae; Brachybacterium
																	2928	0.0001	0.0012	0.0011	1	Bacteria; Firmicutes
																	3479	0	0.0004	0.0006	1	Bacteria; Firmicutes
																	749	0.001	0.0013	0.0001	1	Bacteria; Firmicutes; Clostridia; Clostridiales; Lachnospiraceae
																	2300	0.0006	0.0025	0.0022	1	Bacteria; Firmicutes; Clostridia; Clostridiales; Ruminococcaceae
																	1396	0.0113	0.0091	0.005	1	Bacteria; Firmicutes; Clostridia; Clostridiales; Lachnospiraceae
																	988	0	0.0044	0.0015	1	Bacteria
																	2724	0	0.0034	0.0021	1	Bacteria; Firmicutes
																	3003	0.0004	0.0015	0.0122	1	Bacteria; Bacteroidetes; Bacteroidia; Bacteroidales; Bacteroidaceae; Bacteroides
																	614	0.0013	0.0045	0.0037	1	Bacteria; Firmicutes
																	641	0.0053	0.0038	0.0024	1	Bacteria; Firmicutes; Clostridia; Clostridiales; Lachnospiraceae
																	2701	0	0.0123	0.0014	1	Bacteria; Bacteroidetes; Bacteroidia; Bacteroidales; Bacteroidaceae; Bacteroides
																	1594	0.0002	0.0087	0.006	1	Bacteria; Actinobacteria; Actinobacteria; Actinomycetales; Brevibacteriaceae; Brevibacterium
																	1274	0.0111	0.0052	0.0021	1	Bacteria; Firmicutes; Clostridia; Clostridiales; Lachnospiraceae; Blautia
																	3820	0	0.0001	0.0006	1	Bacteria; Firmicutes; Clostridia; Clostridiales
																	1751	0	0.0001	0.0016	1	Bacteria
																	1161	0.0084	0.0103	0.004	1	Bacteria; Firmicutes; Erysipelotrichia; Erysipelotrichales; Erysipelotrichaceae; Clostridium_XVIII
																	3428	0	0.0005	0.0051	1	Bacteria; Bacteroidetes; Bacteroidia; Bacteroidales; Porphyromonadaceae; Parabacteroides
																	153	0	0.0513	0.0349	1	Bacteria
																	2731	0.0129	0.0084	0.0049	1	Bacteria; Firmicutes; Clostridia; Clostridiales; Lachnospiraceae; Blautia
																	1945	0	0.0013	0.0007	1	Bacteria; Firmicutes; Clostridia; Clostridiales; Ruminococcaceae; Faecalibacterium
																	1808	0.0093	0.0216	0.0052	1	Bacteria; Bacteroidetes; Bacteroidia; Bacteroidales; Bacteroidaceae; Bacteroides
																	1553	0	0.1026	0.0119	1	Bacteria; Bacteroidetes; Bacteroidia; Bacteroidales; Bacteroidaceae; Bacteroides
																	2328	0.0079	0.0084	0.0031	1	Bacteria; Firmicutes; Clostridia; Clostridiales; Ruminococcaceae
																	834	0.0006	0.0313	0.0196	1	Bacteria; Actinobacteria; Actinobacteria; Actinomycetales; Brevibacteriaceae; Brevibacterium
																	469	0.0036	0.0066	0.0059	1	Bacteria; Firmicutes; Clostridia; Clostridiales; Ruminococcaceae
																	2401	0.0006	0.0003	0.0001	1	Bacteria
																	3436	0	0.0036	0.0049	1	Bacteria
																	1031	0	0.0108	0.0016	1	Bacteria; Bacteroidetes; Bacteroidia; Bacteroidales; Bacteroidaceae; Bacteroides
																	606	0	0.0027	0.0064	1	Bacteria; Firmicutes; Clostridia; Clostridiales
																	2694	0.0002	0.0015	0.0013	1	Bacteria; Firmicutes
																	1697	0.0002	0.0002	0.001	1	Bacteria; Firmicutes; Bacilli; Bacillales; Bacillaceae_2
																	751	0	0.0015	0.0019	1	Bacteria; Bacteroidetes; Bacteroidia; Bacteroidales; Rikenellaceae; Alistipes
																	1789	0.0079	0.0105	0.0043	1	Bacteria; Firmicutes; Clostridia; Clostridiales; Ruminococcaceae
																	1032	0	0.0117	0.0012	1	Bacteria; Bacteroidetes; Bacteroidia; Bacteroidales; Bacteroidaceae; Bacteroides
																	1969	0.0001	0.002	0.0006	1	Bacteria; Actinobacteria; Actinobacteria; Actinomycetales
																	485	0.0023	0.0042	0.0074	1	Bacteria; Firmicutes; Clostridia; Clostridiales
																	1468	0.0006	0.0002	0.0001	1	Bacteria; Firmicutes; Erysipelotrichia; Erysipelotrichales; Erysipelotrichaceae; Clostridium_XVIII
																	453	0.0054	0.0048	0.0085	1	Bacteria; Firmicutes; Clostridia; Clostridiales; Ruminococcaceae
																	890	0	0.0001	0.0034	1	Bacteria; Firmicutes; Clostridia; Clostridiales
																	169	0	0.0239	0.0686	1	Bacteria
																	1825	0.0058	0.0026	0.0011	1	Bacteria; Firmicutes; Bacilli; Lactobacillales; Aerococcaceae; Aerococcus
																	1448	0.0002	0.0029	0.003	1	Bacteria; Firmicutes
																	929	0	0.0203	0.0024	1	Bacteria; Bacteroidetes; Bacteroidia; Bacteroidales; Bacteroidaceae; Bacteroides
																	2301	0.0002	0.0037	0.0026	1	Bacteria; Firmicutes; Clostridia; Clostridiales
																	3327	0.0001	0.0024	0.0042	1	Bacteria; Firmicutes; Clostridia; Clostridiales; Ruminococcaceae; Oscillibacter
																	3303	0.0001	0.0006	0.0001	1	Bacteria; Firmicutes; Clostridia; Clostridiales; Ruminococcaceae
																	3864	0	0.0034	0.003	1	Bacteria; Firmicutes; Clostridia; Clostridiales; Ruminococcaceae
																	1497	0	0.0008	0	1	Bacteria
																	189	0.3617	0.2395	0.2041	1	Bacteria; Firmicutes; Clostridia; Clostridiales
																	3669	0	0.0023	0.0053	1	Bacteria; Firmicutes; Bacilli; Bacillales; Bacillaceae_2
																	1265	0.0066	0.0036	0.0016	1	Bacteria; Firmicutes; Clostridia; Clostridiales; Lachnospiraceae; Blautia
																	3372	0.0034	0.0016	0.0011	1	Bacteria; Firmicutes; Clostridia; Clostridiales; Lachnospiraceae
																	323	0.0148	0.0217	0.0054	1	Bacteria; Firmicutes; Clostridia; Clostridiales; Ruminococcaceae
																	579	0.0673	0.0558	0.0155	1	Bacteria; Firmicutes; Clostridia; Clostridiales; Lachnospiraceae; Blautia
																	1129	0.0001	0.0008	0.0006	1	Bacteria; Firmicutes; Clostridia; Clostridiales
																	102	0.2553	0.1107	0.0427	1	Bacteria; Firmicutes; Bacilli; Lactobacillales; Aerococcaceae; Aerococcus
																	1119	0.0067	0.0352	0.0201	1	Bacteria; Firmicutes; Clostridia; Clostridiales; Peptostreptococcaceae; Romboutsia
																	1425	0.0496	0.28	0.1741	1	Bacteria; Firmicutes; Clostridia; Clostridiales; Ruminococcaceae; Faecalibacterium
																	55	0.0001	0.2438	0.0316	1	Bacteria; Bacteroidetes; Bacteroidia; Bacteroidales; Bacteroidaceae; Bacteroides
																	1294	0.0004	0.0095	0.0058	1	Bacteria; Firmicutes; Clostridia; Clostridiales; Ruminococcaceae; Butyricicoccus
																	1165	0.024	0.0236	0.0086	1	Bacteria; Firmicutes; Erysipelotrichia; Erysipelotrichales; Erysipelotrichaceae; Clostridium_XVIII
																	1125	0.0016	0.0073	0.0019	1	Bacteria; Firmicutes; Clostridia; Clostridiales; Peptostreptococcaceae
																	1891	0	0.0006	0.0001	1	Bacteria; Firmicutes; Clostridia; Clostridiales; Lachnospiraceae; Clostridium_XlVb
																	1463	0	0.0004	0.001	1	Bacteria; Firmicutes; Clostridia; Clostridiales; Ruminococcaceae; Clostridium_IV
																	633	0	0.0043	0.0064	1	Bacteria; Bacteroidetes; Bacteroidia; Bacteroidales; Rikenellaceae; Alistipes
																	1557	0	0.0002	0.0005	1	Bacteria; Firmicutes; Clostridia; Clostridiales; Lachnospiraceae
																	1917	0.0003	0.0017	0.0004	1	Bacteria; Firmicutes
																	3896	0	0	0.0006	1	Bacteria; Bacteroidetes; Bacteroidia; Bacteroidales; Porphyromonadaceae; Parabacteroides
																	1498	0	0.0002	0.0006	1	Bacteria; Firmicutes; Clostridia; Clostridiales; Ruminococcaceae; Clostridium_IV
																	152	0	0.048	0.0524	1	Bacteria; Bacteroidetes; Bacteroidia; Bacteroidales; Bacteroidaceae; Bacteroides
																	2302	0.0041	0.0069	0.0006	1	Bacteria; Firmicutes; Clostridia; Clostridiales; Lachnospiraceae
																	798	0.0123	0.0426	0.0446	1	Bacteria; Firmicutes; Clostridia; Clostridiales; Ruminococcaceae; Faecalibacterium
																	3656	0	0.0002	0	1	Bacteria; Firmicutes; Clostridia; Clostridiales; Ruminococcaceae; Faecalibacterium
																	2704	0	0.0002	0	1	Bacteria; Bacteroidetes; Bacteroidia; Bacteroidales; Bacteroidaceae; Bacteroides
																	2670	0	0.0002	0	1	Bacteria
																	1292	0	0.0002	0	1	Bacteria; Firmicutes; Clostridia; Clostridiales; Ruminococcaceae
																	2465	0.0071	0.0074	0.0005	1	Bacteria; Firmicutes; Clostridia; Clostridiales; Lachnospiraceae; Blautia
																	1824	0.0017	0.0129	0.0079	1	Bacteria; Firmicutes; Bacilli; Bacillales; Staphylococcaceae; Jeotgalicoccus
																	1999	0.0082	0.0226	0.0248	1	Bacteria; Firmicutes; Clostridia; Clostridiales; Ruminococcaceae; Butyricicoccus
																	1774	0.0006	0.0015	0.0004	1	Bacteria; Firmicutes; Clostridia; Clostridiales; Ruminococcaceae; Faecalibacterium
																	906	0.0006	0.1823	0.1681	1	Bacteria; Firmicutes; Clostridia; Clostridiales; Ruminococcaceae; Butyricicoccus
																	2562	0	0.0004	0.0001	1	Bacteria; Proteobacteria; Betaproteobacteria; Burkholderiales; Sutterellaceae; Parasutterella
																	1623	0	0.0009	0.0007	1	Bacteria
																	1998	0.0002	0.0003	0.0007	1	Bacteria; Firmicutes; Clostridia; Clostridiales
																	2217	0.003	0.0079	0.0069	1	Bacteria; Proteobacteria; Deltaproteobacteria; Desulfovibrionales; Desulfovibrionaceae; Bilophila
																	833	0.0764	0.0124	0.0005	1	Bacteria; Firmicutes; Bacilli; Lactobacillales; Leuconostocaceae; Weissella
																	3854	0.001	0.0012	0.0002	1	Bacteria; Firmicutes; Clostridia; Clostridiales; Lachnospiraceae
																	898	0.0331	0.0225	0.0137	1	Bacteria; Firmicutes; Clostridia; Clostridiales
																	1676	0	0.0001	0.0053	1	Bacteria; Bacteroidetes; Bacteroidia; Bacteroidales; Porphyromonadaceae; Barnesiella
																	1151	0.0149	0.0162	0.0104	1	Bacteria; Firmicutes; Clostridia; Clostridiales; Lachnospiraceae
																	1951	0.0031	0.0061	0.0004	1	Bacteria; Firmicutes; Clostridia; Clostridiales; Lachnospiraceae
																	3226	0.0002	0.0044	0.0067	1	Bacteria; Firmicutes; Clostridia; Clostridiales
																	1805	0.0078	0.0038	0.0033	1	Bacteria; Firmicutes; Clostridia; Clostridiales
																	435	0.0241	0.0552	0.0337	1	Bacteria; Firmicutes; Clostridia; Clostridiales
																	1397	0.0096	0.0073	0.0044	1	Bacteria; Firmicutes; Clostridia; Clostridiales
																	1849	0.009	0.0092	0.0024	1	Bacteria; Firmicutes; Bacilli; Bacillales; Staphylococcaceae; Staphylococcus
																	3590	0	0.0028	0.0021	1	Bacteria; Firmicutes; Bacilli
																	1232	0	0.0008	0.0008	1	Bacteria
																	2721	0.014	0.0056	0.0067	1	Bacteria; Firmicutes; Clostridia; Clostridiales; Lachnospiraceae
																	1919	0	0.0007	0.0004	1	Bacteria; Bacteroidetes; Bacteroidia; Bacteroidales; Rikenellaceae; Alistipes
																	3033	0	0.0012	0.0013	1	Bacteria; Firmicutes; Clostridia; Clostridiales
																	983	0.0054	0.0163	0.0138	1	Bacteria; Bacteroidetes; Bacteroidia; Bacteroidales; Porphyromonadaceae; Odoribacter
																	1636	0.0069	0.0131	0.0163	1	Bacteria; Firmicutes; Bacilli; Bacillales
																	933	0	0.0006	0.0011	1	Bacteria; Firmicutes
																	2329	0.0003	0.0013	0.0017	1	Bacteria; Firmicutes
																	198	0.0303	0.0488	0.0585	1	Bacteria; Firmicutes; Clostridia; Clostridiales; Lachnospiraceae; Clostridium_XlVb
																	575	0.0121	0.0726	0.0252	1	Bacteria; Firmicutes; Bacilli; Lactobacillales; Lactobacillaceae; Lactobacillus
																	1703	0.0003	0.0019	0.0028	1	Bacteria; Actinobacteria; Actinobacteria; Actinomycetales; Corynebacteriaceae; Corynebacterium
																	3755	0.002	0.0009	0	1	Bacteria; Firmicutes; Bacilli; Lactobacillales; Leuconostocaceae; Weissella
																	3521	0	0.0015	0.0004	1	Bacteria; Actinobacteria; Actinobacteria; Actinomycetales; Brevibacteriaceae; Brevibacterium
																	1878	0.0001	0.0006	0.0009	1	Bacteria; Firmicutes
																	1853	0.0006	0.0061	0.0019	1	Bacteria; Firmicutes; Bacilli; Lactobacillales; Lactobacillaceae; Lactobacillus
																	205	0.0006	0.0621	0.1175	1	Bacteria; Actinobacteria; Actinobacteria; Actinomycetales; Dietziaceae; Dietzia
																	785	0.0332	0.0294	0.0176	1	Bacteria; Firmicutes; Erysipelotrichia; Erysipelotrichales; Erysipelotrichaceae; Clostridium_XVIII
																	430	0.0024	0.0067	0.0089	1	Bacteria; Firmicutes
																	1898	0.0013	0.0067	0.0016	1	Bacteria; Firmicutes; Bacilli; Lactobacillales; Lactobacillaceae; Lactobacillus
																	697	0	0.0008	0.0157	1	Bacteria; Bacteroidetes; Bacteroidia; Bacteroidales; Bacteroidaceae; Bacteroides
																	2437	0.0003	0.0001	0	1	Bacteria
																	3113	0.0003	0.0001	0	1	Bacteria; Firmicutes; Clostridia; Clostridiales; Ruminococcaceae
																	486	0	0.0059	0.0029	1	Bacteria
																	3577	0	0.0022	0.0004	1	Bacteria; Firmicutes
																	3316	0	0	0.0005	1	Bacteria; Firmicutes; Clostridia; Clostridiales; Ruminococcaceae
																	2949	0	0	0.0005	1	Bacteria; Firmicutes; Clostridia; Clostridiales
																	1124	0.0108	0.0505	0.0414	1	Bacteria; Firmicutes; Clostridia; Clostridiales; Peptostreptococcaceae; Romboutsia
																	1893	0.0003	0.0043	0.0057	1	Bacteria; Bacteroidetes; Bacteroidia; Bacteroidales; Bacteroidaceae; Bacteroides
																	2152	0	0.0005	0.0002	1	Bacteria; Firmicutes; Clostridia; Clostridiales; Ruminococcaceae; Faecalibacterium
																	276	0.0001	0.0231	0.0369	1	Bacteria; Firmicutes; Bacilli; Bacillales; Bacillaceae_1
																	873	0	0	0.0038	1	Bacteria
																	1845	0.0056	0.0196	0.0017	1	Bacteria; Firmicutes; Bacilli; Lactobacillales; Lactobacillaceae; Lactobacillus
																	2472	0.0001	0.0008	0.0004	1	Bacteria; Firmicutes
																	640	0	0.0054	0.0029	1	Bacteria; Actinobacteria; Actinobacteria; Actinomycetales; Intrasporangiaceae; Janibacter
																	2046	0.0008	0.1218	0.1231	1	Bacteria; Firmicutes; Clostridia; Clostridiales; Ruminococcaceae; Butyricicoccus
																	3356	0.0012	0.0001	0.0004	1	Bacteria; Firmicutes; Bacilli; Bacillales; Bacillales_Incertae_Sedis_XI; Gemella
																	1169	0.0116	0.0275	0.0251	1	Bacteria; Firmicutes; Clostridia; Clostridiales; Lachnospiraceae; Clostridium_XlVb
																	2844	0	0.0009	0.0006	1	Bacteria; Bacteroidetes; Bacteroidia; Bacteroidales; Rikenellaceae
																	1503	0.0021	0.0056	0.0045	1	Bacteria; Firmicutes; Clostridia; Clostridiales; Ruminococcaceae; Butyricicoccus
																	503	0.0002	0.0122	0.0063	1	Bacteria; Actinobacteria; Actinobacteria; Actinomycetales; Actinomycetaceae; Flaviflexus
																	1233	0.0054	0.0123	0.0094	1	Bacteria; Firmicutes; Clostridia; Clostridiales; Ruminococcaceae; Butyricicoccus
																	2339	0.0037	0.0063	0.0034	1	Bacteria; Firmicutes; Clostridia; Clostridiales; Lachnospiraceae; Blautia
																	622	0.0887	0.0687	0.0446	1	Bacteria; Firmicutes; Clostridia; Clostridiales; Lachnospiraceae
																	2561	0.0129	0.0077	0.0065	1	Bacteria; Firmicutes; Clostridia; Clostridiales; Ruminococcaceae
																	2092	0	0	0.0006	1	Bacteria; Firmicutes; Bacilli; Lactobacillales; Lactobacillaceae; Lactobacillus
																	688	0.0106	0.0254	0.0297	1	Bacteria; Firmicutes; Bacilli; Bacillales
																	2681	0.0002	0.0008	0.0004	1	Bacteria; Firmicutes
																	1844	0.0066	0.0059	0.0016	1	Bacteria; Firmicutes; Bacilli; Lactobacillales; Lactobacillaceae; Lactobacillus
																	1371	0	0.0004	0.0005	1	Bacteria; Firmicutes; Clostridia; Clostridiales; Lachnospiraceae; Clostridium_XlVb
																	3826	0	0	0.0084	1	Bacteria; Proteobacteria; Epsilonproteobacteria; Campylobacterales; Helicobacteraceae; Helicobacter
																	1929	0	0.0004	0.0002	1	Bacteria; Firmicutes; Clostridia; Clostridiales
																	3097	0.0013	0.0003	0.0007	1	Bacteria; Firmicutes
																	2813	0.0001	0.0085	0.0119	1	Bacteria; Firmicutes; Clostridia; Clostridiales; Lachnospiraceae; Blautia
																	119	0	0.0897	0.0989	1	Bacteria; Firmicutes; Clostridia; Clostridiales
																	1149	0.0027	0.0054	0.003	1	Bacteria; Firmicutes; Clostridia; Clostridiales; Lachnospiraceae
																	540	0	0.0049	0.0024	1	Bacteria; Bacteroidetes; Bacteroidia; Bacteroidales; Rikenellaceae; Alistipes
																	1332	0.0076	0.0262	0.0126	1	Bacteria; Actinobacteria; Actinobacteria; Actinomycetales; Corynebacteriaceae; Corynebacterium
																	3114	0.0004	0.0001	0.0001	1	Bacteria; Firmicutes; Clostridia; Clostridiales; Lachnospiraceae; Dorea
																	1413	0.0124	0.0143	0.0066	1	Bacteria; Firmicutes; Clostridia; Clostridiales; Ruminococcaceae
																	244	0.0291	0.0435	0.0189	1	Bacteria; Firmicutes; Clostridia; Clostridiales; Ruminococcaceae
																	2132	0.0031	0.0107	0.0096	1	Bacteria; Firmicutes; Clostridia; Clostridiales; Lachnospiraceae; Clostridium_XlVb
																	1879	0	0.0012	0.0041	1	Bacteria; Firmicutes; Bacilli; Bacillales; Staphylococcaceae; Jeotgalicoccus
																	2462	0.0008	0.0002	0.0002	1	Bacteria; Firmicutes; Clostridia; Clostridiales; Lachnospiraceae
																	724	0.0319	0.0768	0.0318	1	Bacteria; Bacteroidetes; Bacteroidia; Bacteroidales; Bacteroidaceae; Bacteroides
																	418	0.011	0.0146	0.0091	1	Bacteria
																	1501	0	0.0104	0.0011	1	Bacteria; Bacteroidetes; Bacteroidia; Bacteroidales; Bacteroidaceae; Bacteroides
																	3384	0	0.0006	0.0003	1	Bacteria; Firmicutes; Clostridia; Clostridiales; Ruminococcaceae; Clostridium_IV
																	1134	0.0001	0.0008	0.0007	1	Bacteria; Firmicutes; Clostridia; Clostridiales; Ruminococcaceae
																	3443	0.0166	0.0827	0.0624	1	Bacteria; Firmicutes; Clostridia; Clostridiales; Peptostreptococcaceae; Romboutsia
																	326	0.0467	0.0374	0.0269	1	Bacteria; Firmicutes; Clostridia; Clostridiales; Ruminococcaceae
																	2406	0	0.0059	0.0016	1	Bacteria; Firmicutes; Clostridia; Clostridiales; Ruminococcaceae; Faecalibacterium
																	2081	0.056	0.0141	0.0096	1	Bacteria; Firmicutes
																	1681	0.0049	0.0018	0.0014	1	Bacteria; Bacteroidetes; Bacteroidia; Bacteroidales; Bacteroidaceae; Bacteroides
																	1291	0.005	0.0057	0.002	1	Bacteria; Firmicutes; Clostridia; Clostridiales; Ruminococcaceae
																	1783	0.0013	0.0004	0.0001	1	Bacteria
																	1135	0.0119	0.0139	0.0064	1	Bacteria; Firmicutes; Clostridia; Clostridiales; Ruminococcaceae
																	1089	0.013	0.0453	0.0227	1	Bacteria; Actinobacteria; Actinobacteria; Actinomycetales; Corynebacteriaceae; Corynebacterium
																	1367	0	0.0082	0.0136	1	Bacteria; Proteobacteria
																	1000	0.0056	0.0153	0.0123	1	Bacteria; Firmicutes; Clostridia; Clostridiales; Lachnospiraceae; Clostridium_XlVb
																	253	0.0229	0.0123	0.0202	1	Bacteria; Firmicutes; Clostridia; Clostridiales; Ruminococcaceae; Clostridium_IV
																	1466	0	0.003	0.0009	1	Bacteria; Proteobacteria; Alphaproteobacteria; Rhodospirillales
																	1836	0.0008	0.0001	0	1	Bacteria; Proteobacteria; Gammaproteobacteria; Xanthomonadales; Xanthomonadaceae; Stenotrophomonas
																	1167	0.0002	0.0009	0.0009	1	Bacteria; Firmicutes; Clostridia; Clostridiales; Ruminococcaceae; Clostridium_IV
																	1322	0.0046	0.012	0.0114	1	Bacteria; Firmicutes; Clostridia; Clostridiales; Lachnospiraceae; Clostridium_XlVb
																	702	0.0042	0.0066	0	1	Bacteria; Firmicutes
																	754	0	0	0.0028	1	Bacteria
																	717	0.0028	0.0039	0.0015	1	Bacteria; Firmicutes; Clostridia; Clostridiales; Ruminococcaceae; Clostridium_IV
																	2767	0	0.0037	0.0023	1	Bacteria; Bacteroidetes; Bacteroidia; Bacteroidales; Porphyromonadaceae; Parabacteroides
																	1956	0.0138	0.0045	0.0006	1	Bacteria; Firmicutes; Bacilli; Lactobacillales; Leuconostocaceae; Weissella
																	2740	0	0.0003	0	1	Bacteria; Firmicutes
																	2295	0.0002	0.0138	0.0106	1	Bacteria; Firmicutes; Clostridia; Clostridiales; Ruminococcaceae; Faecalibacterium
																	3145	0.0004	0.0002	0.0001	1	Bacteria; Firmicutes
																	819	0.051	0.0409	0.0257	1	Bacteria; Firmicutes; Clostridia; Clostridiales; Lachnospiraceae
																	1320	0.0042	0.0013	0.0007	1	Bacteria; Firmicutes; Clostridia; Clostridiales; Ruminococcaceae
																	3672	0	0.001	0.0035	1	Bacteria; Firmicutes; Clostridia; Clostridiales
																	9	0.6926	1.9956	1.3496	1	Bacteria; Firmicutes; Clostridia; Clostridiales; Peptostreptococcaceae; Romboutsia
																	1937	0	0.0064	0.0045	1	Bacteria; Bacteroidetes; Bacteroidia; Bacteroidales; Bacteroidaceae; Bacteroides
																	3321	0.0006	0.0048	0.0016	1	Bacteria; Firmicutes; Clostridia; Clostridiales
																	3537	0	0.0004	0.0001	1	Bacteria; Proteobacteria; Gammaproteobacteria; Xanthomonadales; Xanthomonadaceae; Luteimonas
																	2012	0	0.0004	0.0001	1	Bacteria; Firmicutes; Clostridia; Clostridiales; Lachnospiraceae
																	3892	0	0.0002	0.0008	1	Bacteria; Bacteroidetes; Bacteroidia; Bacteroidales; Porphyromonadaceae; Butyricimonas
																	3013	0.0297	0.0184	0.0167	1	Bacteria; Firmicutes; Clostridia; Clostridiales; Lachnospiraceae
																	114	0	0.1166	0.1528	1	Bacteria; Proteobacteria; Alphaproteobacteria; Rhodospirillales
																	752	0	0.0011	0.0011	1	Bacteria
																	1289	0.0071	0.0321	0.0146	1	Bacteria; Firmicutes; Bacilli; Lactobacillales; Lactobacillaceae; Lactobacillus
																	1473	0.0068	0.0081	0.0049	1	Bacteria; Firmicutes; Clostridia; Clostridiales; Ruminococcaceae
																	2378	0.0008	0.0003	0.0007	1	Bacteria; Firmicutes; Clostridia; Clostridiales
																	402	0.0627	0.1153	0.0486	1	Bacteria; Bacteroidetes; Bacteroidia; Bacteroidales; Bacteroidaceae; Bacteroides
																	2441	0.0007	0.0002	0.0001	1	Bacteria; Firmicutes
																	2697	0	0.0157	0.0066	1	Bacteria; Firmicutes; Bacilli; Lactobacillales; Lactobacillaceae; Lactobacillus
																	2031	0.0023	0.0012	0.0026	1	Bacteria; Firmicutes; Clostridia; Clostridiales; Lachnospiraceae
																	1866	0.0016	0.0006	0.001	1	Bacteria; Firmicutes; Clostridia; Clostridiales
																	3102	0.0002	0	0.0001	1	Bacteria; Firmicutes
																	3157	0.0002	0	0.0001	1	Bacteria; Bacteroidetes; Bacteroidia; Bacteroidales
																	805	0	0.0029	0.0058	1	Bacteria; Proteobacteria
																	3650	0	0.0002	0.0005	1	Bacteria; Firmicutes; Clostridia; Clostridiales; Lachnospiraceae
																	3404	0.0001	0.0008	0.0001	1	Bacteria; Bacteroidetes; Bacteroidia; Bacteroidales; Bacteroidaceae; Bacteroides
																	3121	0.0008	0.0003	0.0001	1	Bacteria; Firmicutes; Erysipelotrichia; Erysipelotrichales; Erysipelotrichaceae; Faecalicoccus
																	573	0	0.0039	0.0071	1	Bacteria; Bacteroidetes; Bacteroidia; Bacteroidales; Porphyromonadaceae; Butyricimonas
																	1439	0.0093	0.0069	0.0004	1	Bacteria; Firmicutes; Clostridia; Clostridiales; Lachnospiraceae; Anaerostipes
																	1741	0	0.0001	0.0007	1	Bacteria; Firmicutes; Bacilli; Bacillales; Planococcaceae; Lysinibacillus
																	1572	0	0.007	0.0221	1	Bacteria; Firmicutes; Clostridia; Clostridiales; Ruminococcaceae
																	3749	0.0092	0.0023	0.0001	1	Bacteria; Firmicutes; Bacilli; Lactobacillales; Leuconostocaceae; Weissella
																	164	0.0112	0.0744	0.0568	1	Bacteria; Firmicutes; Bacilli; Lactobacillales; Aerococcaceae; Facklamia
																	3374	0.0097	0.0031	0.0014	1	Bacteria; Bacteroidetes; Bacteroidia; Bacteroidales; Bacteroidaceae; Bacteroides
																	1132	0.0034	0.0115	0.0103	1	Bacteria; Bacteroidetes; Bacteroidia; Bacteroidales; Porphyromonadaceae; Odoribacter
																	265	0.0084	0.0077	0.03	1	Bacteria; Firmicutes; Erysipelotrichia; Erysipelotrichales; Erysipelotrichaceae
																	1523	0	0.0007	0.0021	1	Bacteria; Firmicutes; Bacilli; Bacillales; Bacillaceae_2
																	3344	0.005	0.0048	0.0029	1	Bacteria; Firmicutes; Clostridia; Clostridiales; Ruminococcaceae
																	1381	0.0004	0.0105	0.0031	1	Bacteria; Firmicutes; Clostridia; Clostridiales; Ruminococcaceae; Faecalibacterium
																	3067	0.0002	0	0.0002	1	Bacteria; Firmicutes; Erysipelotrichia; Erysipelotrichales; Erysipelotrichaceae; Clostridium_XVIII
																	1108	0	0.0075	0.0062	1	Bacteria
																	1295	0	0.0017	0.0019	1	Bacteria
																	243	0.1683	0.0869	0.1561	1	Bacteria; Firmicutes; Clostridia; Clostridiales; Lachnospiraceae
																	356	0	0.0174	0.0401	1	Bacteria; Bacteroidetes; Bacteroidia; Bacteroidales; Bacteroidaceae; Bacteroides
																	3619	0	0	0.0041	1	Bacteria; Bacteroidetes; Bacteroidia; Bacteroidales; Bacteroidaceae; Bacteroides
																	3848	0.0014	0.0012	0.0006	1	Bacteria; Firmicutes; Clostridia; Clostridiales; Eubacteriaceae; Anaerofustis
																	699	0	0	0.0034	1	Bacteria; Firmicutes; Clostridia; Clostridiales; Clostridiales_Incertae_Sedis_XI
																	118	0.1087	0.1044	0.0209	1	Bacteria; Firmicutes; Clostridia; Clostridiales
																	3363	0.0079	0.0053	0.0021	1	Bacteria; Firmicutes; Clostridia; Clostridiales; Ruminococcaceae
																	1422	0.0003	0.0002	0	1	Bacteria; Firmicutes; Clostridia; Clostridiales; Lachnospiraceae; Anaerostipes
																	1989	0.0053	0.0149	0.0026	1	Bacteria; Bacteroidetes; Bacteroidia; Bacteroidales; Bacteroidaceae; Bacteroides
																	3221	0.0002	0.0005	0.0009	1	Bacteria; Firmicutes; Erysipelotrichia; Erysipelotrichales; Erysipelotrichaceae; Holdemania
																	352	0.0758	0.0022	0.0004	1	Bacteria; Proteobacteria; Gammaproteobacteria; Pseudomonadales; Moraxellaceae; Acinetobacter
																	595	0.0109	0.0577	0.0426	1	Bacteria; Firmicutes; Clostridia; Clostridiales; Peptostreptococcaceae; Romboutsia
																	3866	0	0.0035	0.0017	1	Bacteria; Proteobacteria; Betaproteobacteria; Burkholderiales; Sutterellaceae; Parasutterella
																	2276	0.0002	0.0014	0.0013	1	Bacteria; Firmicutes
																	2683	0	0.0031	0.0006	1	Bacteria; Bacteroidetes; Bacteroidia; Bacteroidales; Bacteroidaceae; Bacteroides
																	769	0.0074	0.043	0.0124	1	Bacteria; Firmicutes; Bacilli; Lactobacillales; Lactobacillaceae; Lactobacillus
																	1255	0.0061	0.0247	0.022	1	Bacteria; Firmicutes; Clostridia; Clostridiales; Lachnospiraceae; Clostridium_XlVb
																	612	0.0036	0.006	0.0042	1	Bacteria
																	1534	0.0002	0.0008	0.0011	1	Bacteria; Firmicutes; Clostridia; Clostridiales; Ruminococcaceae
																	2689	0.002	0.0017	0.0008	1	Bacteria
																	211	0	0.0211	0.0506	1	Bacteria; Firmicutes; Bacilli; Bacillales; Staphylococcaceae; Jeotgalicoccus
																	854	0.0221	0.0207	0.0074	1	Bacteria; Firmicutes; Erysipelotrichia; Erysipelotrichales; Erysipelotrichaceae; Clostridium_XVIII
																	700	0	0	0.0374	1	Bacteria; Bacteroidetes; Bacteroidia; Bacteroidales; Bacteroidaceae; Bacteroides
																	2713	0	0.0032	0.0019	1	Bacteria; Firmicutes; Clostridia; Clostridiales
																	310	0.0004	0.0415	0.0066	1	Bacteria; Bacteroidetes; Sphingobacteriia; Sphingobacteriales; Sphingobacteriaceae; Sphingobacterium
																	1058	0	0.0007	0.001	1	Bacteria; Actinobacteria; Actinobacteria; Actinomycetales; Bogoriellaceae; Georgenia
																	3071	0.0001	0.0003	0	1	Bacteria; Firmicutes; Clostridia; Clostridiales; Lachnospiraceae
																	3044	0.0018	0.0081	0.0095	1	Bacteria; Firmicutes
																	844	0.0003	0.0005	0.0011	1	Bacteria; Firmicutes; Clostridia; Clostridiales
																	1300	0.0078	0.0207	0.0199	1	Bacteria; Firmicutes; Clostridia; Clostridiales; Ruminococcaceae; Faecalibacterium
																	1914	0.0001	0.0002	0.0005	1	Bacteria; Firmicutes; Clostridia; Clostridiales
																	1364	0	0.0003	0.0005	1	Bacteria; Firmicutes; Clostridia; Clostridiales; Ruminococcaceae
																	789	0.0276	0.0003	0.0001	1	Bacteria; Proteobacteria; Gammaproteobacteria; Pseudomonadales; Moraxellaceae; Acinetobacter
																	3026	0	0	0.0023	1	Bacteria
																	2036	0.0058	0.0087	0.0047	1	Bacteria; Firmicutes; Clostridia; Clostridiales
																	1179	0	0.0009	0.0042	1	Bacteria; Firmicutes; Bacilli; Bacillales
																	2116	0.018	0.0223	0.0122	1	Bacteria; Firmicutes; Erysipelotrichia; Erysipelotrichales; Erysipelotrichaceae; Faecalicoccus
																	3455	0.0006	0.0006	0.0014	1	Bacteria; Firmicutes; Clostridia; Clostridiales; Peptostreptococcaceae
																	2830	0.0102	0.0059	0.0027	1	Bacteria; Firmicutes; Clostridia; Clostridiales
																	1362	0.0024	0.0061	0.0044	1	Bacteria; Proteobacteria; Deltaproteobacteria; Desulfovibrionales; Desulfovibrionaceae; Bilophila
																	1138	0.0106	0.0147	0.0239	1	Bacteria; Firmicutes; Clostridia; Clostridiales
																	349	0	0.011	0.0171	1	Bacteria; Firmicutes
																	576	0.0148	0.0097	0.0068	1	Bacteria; Firmicutes; Clostridia; Clostridiales; Ruminococcaceae
																	2041	0	0.0031	0.0056	1	Bacteria; Proteobacteria
																	1651	0.016	0.013	0.0071	1	Bacteria; Firmicutes; Clostridia; Clostridiales
																	2335	0.0017	0.0023	0.0005	1	Bacteria; Firmicutes; Clostridia; Clostridiales; Ruminococcaceae
																	1705	0.0011	0.0063	0.0029	1	Bacteria; Firmicutes; Clostridia; Clostridiales; Peptostreptococcaceae; Romboutsia
																	1524	0	0.0002	0.0004	1	Bacteria; Firmicutes
																	1331	0	0.0002	0.0004	1	Bacteria; Firmicutes; Clostridia; Clostridiales; Clostridiales_Incertae_Sedis_XI
																	3824	0	0	0.0001	1	Bacteria; Bacteroidetes; Flavobacteriia; Flavobacteriales; Flavobacteriaceae; Myroides
																	2842	0	0	0.0001	1	Bacteria; Bacteroidetes; Bacteroidia; Bacteroidales; Porphyromonadaceae
																	3322	0	0	0.0001	1	Bacteria
																	3295	0	0	0.0001	1	Bacteria
																	3817	0	0	0.0001	1	Bacteria; Firmicutes; Clostridia; Clostridiales; Lachnospiraceae
																	1493	0	0	0.0001	1	Bacteria
																	2188	0	0	0.0001	1	Bacteria; Firmicutes; Clostridia; Clostridiales; Ruminococcaceae
																	3254	0	0	0.0001	1	Bacteria; Firmicutes; Clostridia; Clostridiales
																	3445	0	0	0.0001	1	Bacteria; Firmicutes; Clostridia; Clostridiales; Ruminococcaceae
																	3842	0	0	0.0001	1	Bacteria; Firmicutes; Clostridia; Clostridiales; Ruminococcaceae
																	3047	0	0	0.0001	1	Bacteria
																	1404	0	0	0.0001	1	Bacteria; Firmicutes; Erysipelotrichia; Erysipelotrichales; Erysipelotrichaceae; Clostridium_XVIII
																	3635	0	0	0.0001	1	Bacteria
																	1885	0	0	0.0001	1	Bacteria; Firmicutes; Clostridia; Clostridiales
																	3718	0	0	0.0004	1	Bacteria; Firmicutes
																	1735	0	0	0.0001	1	Bacteria; Firmicutes; Clostridia; Clostridiales; Ruminococcaceae
																	2072	0	0	0.0001	1	Bacteria
																	3506	0	0	0.0001	1	Bacteria; Firmicutes
																	2278	0.004	0.0037	0.0011	1	Bacteria; Firmicutes; Clostridia; Clostridiales; Lachnospiraceae
																	342	0.0041	0.0063	0.0296	1	Bacteria; Firmicutes; Clostridia; Clostridiales; Lachnospiraceae
																	3177	0.0013	0.0005	0.0006	1	Bacteria; Firmicutes
																	1746	0	0.0156	0.0126	1	Bacteria; Proteobacteria; Betaproteobacteria; Burkholderiales; Sutterellaceae; Parasutterella
																	2534	0.0001	0.0005	0.0001	1	Bacteria; Firmicutes; Clostridia; Clostridiales
																	1123	0	0.0005	0.0006	1	Bacteria; Firmicutes; Clostridia; Clostridiales; Peptostreptococcaceae; Romboutsia
																	1153	0	0.0007	0.0007	1	Bacteria; Firmicutes; Clostridia; Clostridiales; Ruminococcaceae
																	3212	0.0002	0.0001	0	1	Bacteria; Bacteroidetes; Flavobacteriia; Flavobacteriales; Flavobacteriaceae; Soonwooa
																	3163	0.0002	0.0001	0	1	Bacteria; Firmicutes; Clostridia; Clostridiales; Ruminococcaceae
																	3190	0.0002	0.0001	0	1	Bacteria; Proteobacteria; Alphaproteobacteria; Sphingomonadales; Sphingomonadaceae; Novosphingobium
																	2613	0.0004	0.0001	0	1	Bacteria; Firmicutes; Clostridia; Clostridiales
																	3130	0.0002	0.0001	0	1	Bacteria
																	1482	0.002	0.004	0.0045	1	Bacteria; Firmicutes; Clostridia; Clostridiales; Ruminococcaceae; Oscillibacter
																	1323	0.0073	0.0069	0.0039	1	Bacteria; Firmicutes; Clostridia; Clostridiales; Lachnospiraceae; Blautia
																	887	0	0.0001	0.0042	1	Bacteria; Actinobacteria; Actinobacteria; Actinomycetales; Actinomycetaceae
																	936	0	0.0007	0.0029	1	Bacteria; Firmicutes; Bacilli; Bacillales; Bacillaceae_2
																	311	0.0002	0.0142	0.0189	1	Bacteria; Firmicutes
																	470	0.0131	0.0066	0.0033	1	Bacteria; Firmicutes; Clostridia; Clostridiales
																	1458	0	0.0001	0.0004	1	Bacteria; Firmicutes; Clostridia; Clostridiales; Ruminococcaceae
																	2905	0	0.0001	0.0004	1	Bacteria; Firmicutes; Clostridia; Clostridiales
																	1865	0	0.0027	0.0015	1	Bacteria
																	2636	0.0028	0.0009	0.0019	1	Bacteria; Firmicutes; Clostridia; Clostridiales; Lachnospiraceae
																	680	0.0132	0.0285	0.0231	1	Bacteria; Firmicutes; Clostridia; Clostridiales; Ruminococcaceae; Butyricicoccus
																	3474	0.0063	0.0056	0.0034	1	Bacteria; Firmicutes; Erysipelotrichia; Erysipelotrichales; Erysipelotrichaceae; Clostridium_XVIII
																	1098	0.0091	0.0196	0.0137	1	Bacteria; Firmicutes; Clostridia; Clostridiales; Ruminococcaceae
																	823	0.0502	0.0944	0.0414	1	Bacteria; Bacteroidetes; Bacteroidia; Bacteroidales; Bacteroidaceae; Bacteroides
																	3808	0	0.0025	0.0013	1	Bacteria; Firmicutes; Clostridia; Clostridiales
																	685	0.001	0.0023	0.0014	1	Bacteria; Firmicutes; Clostridia; Clostridiales; Ruminococcaceae
																	39	0	0.1031	0.3214	1	Bacteria; Verrucomicrobia; Verrucomicrobiae; Verrucomicrobiales; Verrucomicrobiaceae; Akkermansia
																	934	0	0.0006	0.0006	1	Bacteria; Firmicutes; Clostridia; Clostridiales; Lachnospiraceae; Clostridium_XlVb
																	712	0.0628	0.0267	0.0023	1	Bacteria; Firmicutes; Bacilli; Lactobacillales; Leuconostocaceae; Weissella
																	3405	0	0.001	0.0037	1	Bacteria; Bacteroidetes; Bacteroidia; Bacteroidales; Porphyromonadaceae; Parabacteroides
																	2662	0	0.0082	0.0024	1	Bacteria; Bacteroidetes; Bacteroidia; Bacteroidales; Porphyromonadaceae; Parabacteroides
																	555	0	0.0059	0.0038	1	Bacteria
																	1717	0.0016	0.0105	0.0066	1	Bacteria; Actinobacteria; Actinobacteria; Actinomycetales; Dermabacteraceae; Brachybacterium
																	1990	0.0026	0.0015	0.0027	1	Bacteria; Firmicutes
																	3553	0	0.0023	0.0026	1	Bacteria; Firmicutes; Bacilli; Lactobacillales; Aerococcaceae; Globicatella
																	3640	0	0	0.0009	1	Bacteria; Firmicutes; Clostridia; Clostridiales
																	590	0.0027	0.0064	0.0026	1	Bacteria
																	1867	0	0.0035	0.006	1	Bacteria
																	299	0.0173	0.0127	0.0241	1	Bacteria; Firmicutes; Clostridia; Clostridiales
																	711	0.0037	0.0385	0.0219	1	Bacteria; Firmicutes; Bacilli; Bacillales; Staphylococcaceae; Jeotgalicoccus
																	1046	0.0418	0.0935	0.0314	1	Bacteria; Bacteroidetes; Bacteroidia; Bacteroidales; Bacteroidaceae; Bacteroides
																	1128	0	0.0014	0.0022	1	Bacteria; Firmicutes; Bacilli; Lactobacillales
																	1832	0.0174	0.0521	0.0259	1	Bacteria; Actinobacteria; Actinobacteria; Actinomycetales; Corynebacteriaceae; Corynebacterium
																	1967	0.0028	0.0112	0.0059	1	Bacteria; Actinobacteria; Actinobacteria; Actinomycetales; Corynebacteriaceae; Corynebacterium
																	1839	0.0487	0.0017	0.0001	1	Bacteria; Proteobacteria; Gammaproteobacteria; Pseudomonadales; Moraxellaceae; Acinetobacter
																	2320	0.0009	0.0005	0.0001	1	Bacteria; Firmicutes; Clostridia; Clostridiales; Lachnospiraceae
																	1901	0.0033	0.0011	0.0002	1	Bacteria; Proteobacteria; Gammaproteobacteria
																	1441	0.0002	0.0004	0	1	Bacteria; Firmicutes; Clostridia; Clostridiales; Lachnospiraceae; Clostridium_XlVb
																	1970	0	0.0096	0.0116	1	Bacteria; Actinobacteria; Actinobacteria; Actinomycetales; Dermabacteraceae; Brachybacterium
																	610	0.0371	0.0263	0.0104	1	Bacteria; Firmicutes; Clostridia; Clostridiales; Lachnospiraceae
																	28	0.8793	0.2697	0.0545	1	Bacteria; Firmicutes; Bacilli; Lactobacillales; Leuconostocaceae; Weissella
																	1190	0	0.0011	0.0011	1	Bacteria; Bacteroidetes; Bacteroidia; Bacteroidales; Bacteroidaceae; Bacteroides
																	3884	0	0.0008	0.0016	1	Bacteria; Firmicutes; Bacilli; Bacillales; Bacillaceae_1
																	1284	0.0151	0.0257	0.0123	1	Bacteria; Firmicutes; Bacilli; Lactobacillales; Lactobacillaceae; Lactobacillus
																	3159	0.001	0.0001	0	1	Bacteria; Firmicutes; Bacilli; Lactobacillales; Streptococcaceae; Lactococcus
																	1721	0	0	0.0004	1	Bacteria; Bacteroidetes; Flavobacteriia; Flavobacteriales; Flavobacteriaceae
																	966	0	0	0.0021	1	Bacteria; Proteobacteria; Deltaproteobacteria
																	2974	0	0	0.0004	1	Bacteria; Firmicutes; Clostridia; Clostridiales; Peptoniphilaceae
																	2308	0.0053	0.0034	0.0016	1	Bacteria; Firmicutes; Clostridia; Clostridiales; Lachnospiraceae
																	1126	0	0.0106	0.0076	1	Bacteria; Bacteroidetes; Bacteroidia; Bacteroidales; Bacteroidaceae; Bacteroides
																	178	0.0361	0.0527	0.1074	1	Bacteria; Firmicutes
																	2133	0	0.0031	0.0027	1	Bacteria; Firmicutes; Clostridia; Clostridiales; Ruminococcaceae
																	2835	0.0073	0.0123	0.0065	1	Bacteria; Firmicutes; Clostridia; Clostridiales
																	2977	0	0.0001	0.0004	1	Bacteria
																	1666	0.0054	0.0179	0.0139	1	Bacteria; Firmicutes; Clostridia; Clostridiales; Lachnospiraceae; Clostridium_XlVb
																	145	0.0287	0.0454	0.065	1	Bacteria; Firmicutes; Clostridia; Clostridiales; Lachnospiraceae; Clostridium_XlVb
																	257	0.0696	0.0505	0.0686	1	Bacteria; Firmicutes; Clostridia; Clostridiales; Lachnospiraceae
																	2877	0.0021	0.0019	0.0046	1	Bacteria; Firmicutes; Clostridia; Clostridiales
																	1225	0.0096	0.0009	0.0003	1	Bacteria; Firmicutes; Clostridia; Clostridiales; Clostridiaceae_1; Clostridium_sensu_stricto
																	846	0.0034	0.0075	0.0062	1	Bacteria; Firmicutes; Clostridia; Clostridiales; Ruminococcaceae; Faecalibacterium
																	3434	0.0003	0.0011	0.0004	1	Bacteria; Firmicutes; Clostridia; Clostridiales; Lachnospiraceae
																	3868	0	0.0003	0.0001	1	Bacteria
																	1982	0	0.0003	0.0001	1	Bacteria
																	1122	0	0.0003	0.0001	1	Bacteria; Firmicutes; Clostridia; Clostridiales; Peptostreptococcaceae; Romboutsia
																	2999	0	0.0003	0.0005	1	Bacteria; Firmicutes; Clostridia; Clostridiales; Ruminococcaceae
																	718	0	0.022	0.0289	1	Bacteria; Bacteroidetes; Bacteroidia; Bacteroidales; Rikenellaceae; Alistipes
																	1959	0	0.0007	0.0027	1	Bacteria; Firmicutes; Bacilli; Bacillales; Staphylococcaceae; Jeotgalicoccus
																	708	0.012	0.0013	0.0001	1	Bacteria; Proteobacteria; Betaproteobacteria; Burkholderiales; Comamonadaceae; Comamonas
																	1068	0.0208	0.0074	0.0032	1	Bacteria; Bacteroidetes; Bacteroidia; Bacteroidales; Bacteroidaceae; Bacteroides
																	2553	0.0002	0.0028	0.001	1	Bacteria; Firmicutes; Clostridia; Clostridiales; Ruminococcaceae; Faecalibacterium
																	1842	0.0011	0.0003	0.0001	1	Bacteria; Proteobacteria; Gammaproteobacteria; Enterobacteriales; Enterobacteriaceae
																	3198	0.0002	0.0008	0.0001	1	Bacteria; Firmicutes; Bacilli; Lactobacillales
																	2884	0	0.0002	0.0004	1	Bacteria; Firmicutes; Clostridia; Clostridiales
																	567	0.0201	0.0683	0.0543	1	Bacteria; Firmicutes; Clostridia; Clostridiales; Peptostreptococcaceae; Romboutsia
																	2084	0	0.0023	0.002	1	Bacteria; Firmicutes; Clostridia; Clostridiales; Ruminococcaceae
																	824	0.0366	0.0211	0.0184	1	Bacteria; Firmicutes; Clostridia; Clostridiales
																	3450	0	0.0016	0.0095	1	Bacteria; Bacteroidetes; Bacteroidia; Bacteroidales; Porphyromonadaceae; Parabacteroides
																	1262	0.0034	0.002	0.0006	1	Bacteria; Firmicutes
																	1550	0	0.0005	0.0005	1	Bacteria; Firmicutes
																	1668	0.0108	0.0065	0.0036	1	Bacteria; Firmicutes; Clostridia; Clostridiales; Ruminococcaceae
																	2142	0.0002	0.0001	0.0004	1	Bacteria; Firmicutes; Clostridia; Clostridiales; Ruminococcaceae
																	1450	0.0003	0.0001	0	1	Bacteria; Firmicutes; Clostridia; Clostridiales; Lachnospiraceae
																	1672	0	0.0002	0.0005	1	Bacteria; Lentisphaerae; Lentisphaeria; Victivallales; Victivallaceae; Victivallis
																	1084	0.0067	0.0132	0.0144	1	Bacteria; Firmicutes; Bacilli; Bacillales
																	327	0.1039	0.0063	0.0036	1	Bacteria
																	923	0.0167	0.0207	0.0135	1	Bacteria; Firmicutes; Clostridia; Clostridiales; Lachnospiraceae
																	3451	0	0.0015	0.0024	1	Bacteria; Bacteroidetes; Bacteroidia; Bacteroidales; Rikenellaceae; Alistipes
																	2090	0.0002	0	0.0001	1	Bacteria; Firmicutes; Clostridia; Clostridiales; Ruminococcaceae
																	2801	0	0.0004	0.0016	1	Bacteria; Firmicutes; Clostridia; Clostridiales
[truncated: 1,454 more rows]
