# Supplementary material for: Transition of microbiota in chicken cecal droppings from commercial broiler farms
Source: BMC Vet Res. 2021 Jan 6;17:10. doi: 10.1186/s12917-020-02688-7 (PMC7789685; doi:10.1186/s12917-020-02688-7)
Supplement: Supplementary file 5 — Additional file 5 Prevalence of Salmonella in broiler chickens. [file 12917_2020_2688_MOESM5_ESM.xlsx]

## Sheet: Sheet1
Prevalence of Salmonella in broiler chickens
Farm	Flock	Number of samples with genus Salmonella / total samples
		Week 1	Week 2	Week 3	Week 4	Week 5	Week 6
A	1	2/4	1/4	1/4	0/4	1/4	0/4
	2	0/4	0/4	0/4	0/4	0/4	0/4
B	3	0/4	1/4	2/4	0/4	1/4	0/4
	4	1/4	2/4	1/4	0/4	0/4	0/4
C	5	1/4	0/4	0/4	0/4	0/4	0/4
	6	0/4	2/4	0/4	1/4	0/4	0/4
	7	0/4	0/4	0/4	0/4	0/4	0/4
