# Supplementary material for: Transition of microbiota in chicken cecal droppings from commercial broiler farms
Source: BMC Vet Res. 2021 Jan 6;17:10. doi: 10.1186/s12917-020-02688-7 (PMC7789685; doi:10.1186/s12917-020-02688-7)
Supplement: Supplementary file 6 — Additional file 6 Prevalence of Campylobacter in broiler chickens. [file 12917_2020_2688_MOESM6_ESM.xlsx]

## Sheet: Sheet1
Prevalence of Campylobacter in broiler chickens
Farms	Flocks	Number of samples with genus Campylobacter / total samples
		Week 1	Week 2	Week 3	Week 4	Week 5	Week 6
A	1	0/4	0/4	0/4	0/4	0/4	0/4
	2	0/4	0/4	0/4	0/4	1/4	4/4
B	3	1/4	0/4	0/4	0/4	0/4	4/4
	4	0/4	0/4	0/4	0/4	0/4	0/4
C	5	0/4	0/4	0/4	0/4	0/4	0/4
	6	0/4	0/4	0/4	0/4	4/4	4/4
	7	0/4	0/4	0/4	0/4	0/4	3/4
