# Supplementary material for: Transition of microbiota in chicken cecal droppings from commercial broiler farms
Source: BMC Vet Res. 2021 Jan 6;17:10. doi: 10.1186/s12917-020-02688-7 (PMC7789685; doi:10.1186/s12917-020-02688-7)
Supplement: Supplementary file 7 — Additional file 7 OTUs which relative abundances were significantly different between Campylobacter-positive and -negative samples. [file 12917_2020_2688_MOESM7_ESM.xlsx]

## Sheet: Sheet1
OTUs which relative abundances were significantly different between Campylobacter-positive and -negative samples
Bacterial taxa	OTU No.	Average abundance (%)			Welch t-test
		Positive (n = 15)	Negative (n = 13)	All (n = 28)
Alistipes	25	0.5213	0.2951	0.4163	0.03
Bacteria_unclassified	404	0.0064	0.1105	0.0547	0.03
	2178a	0.0011	0	0.0006	0.04
	814a	0.0019	0	0.001	0.05
	288a	0.0192	0.0077	0.0139	0.05
Bacteroides	1526a	0.0141	0.0378	0.0251	0.03
	1032a	0	0.0052	0.0024	0.04
Blautia	110	0.0928	0.0474	0.0717	0.03
	830a	0.0051	0.0092	0.007	0.03
	26	0.7651	0.3298	0.563	0.04
	3645a	0.0013	0.0043	0.0027	0.05
Butyricimonas	491a	0.004	0.0643	0.032	0.04
Campylobacter	89	0.7408	0	0.3969	0.0005
	1374a	0.0437	0	0.0234	0.001
	2145a	0.0187	0	0.01	0.005
	2139a	0.0035	0	0.0019	0.02
Clostridiales_unclassified	542a	0.0379	0.0074	0.0237	0.0001
	1595	0.1288	0.0335	0.0846	0.004
	246a	0.0256	0.0117	0.0191	0.007
	829a	0.0019	0	0.001	0.01
	3416a	0	0.004	0.0019	0.02
	535a	0.0027	0.0105	0.0063	0.02
	159	0.2008	0.0791	0.1443	0.03
	359a	0.0195	0.0089	0.0146	0.03
	2883a	0.0403	0.0132	0.0277	0.03
	109	0.1547	0.0425	0.1026	0.04
	1998a	0	0.0012	0.0006	0.04
	2231a	0.0003	0.0025	0.0013	0.05
Clostridium_IV	717a	0	0.0022	0.001	0.03
Deltaproteobacteria_unclassified	2469a	0.0053	0.0009	0.0033	0.04
Erysipelotrichaceae_unclassified	1021a	0.0067	0.0132	0.0097	0.03
	1087a	0.0029	0.0098	0.0061	0.04
Erysipelotrichaceae; Clostridium_XVIII	197a	0.0288	0.0126	0.0213	0.008
Faecalibacterium	2900a	0.0011	0.0129	0.0066	0.04
Firmicutes_unclassified	2706a	0.0067	0.0009	0.004	0.003
	3437a	0.0195	0.0068	0.0136	0.004
	141	0.1928	0.0757	0.1384	0.005
	428a	0.0157	0.0043	0.0104	0.009
	430a	0.0043	0.0169	0.0101	0.02
	223	0.424	0.0588	0.2544	0.03
	599a	0.0013	0.0086	0.0047	0.03
	406a	0.0008	0.0086	0.0044	0.03
	2101a	0.008	0.0025	0.0054	0.04
Lachnospiraceae_unclassified	242	0.08	0.0265	0.0551	0.0008
	162	0.0832	0.0305	0.0587	0.006
	3624	0.2491	0.08	0.1706	0.01
	3081a	0.0048	0.0012	0.0031	0.03
	3889a	0.0003	0.0022	0.0011	0.03
	1680a	0.0013	0.0052	0.0031	0.03
	2113a	0.0043	0.0012	0.0029	0.04
	2497a	0.0045	0.0142	0.009	0.04
	319	0.0867	0.0366	0.0634	0.05
	2452a	0.0005	0.0034	0.0019	0.05
Lachnospiraceae; Clostridium_XlVb	2912a	0.0093	0.0034	0.0066	0.02
	2819a	0.0029	0.0006	0.0019	0.02
	1003a	0.0035	0.0009	0.0023	0.03
Lactobacillaceae_unclassified	3136a	0.004	0.0009	0.0026	0.003
Lactobacillus	1187	0.0389	0.1591	0.0947	0.02
Nocardiopsis	3903a	0.0019	0.0003	0.0011	0.05
Odoribacter	983a	0.0088	0.036	0.0214	0.03
Ruminococcaceae_unclassified	139	0.0683	0.1945	0.1269	0.008
	75	0.0845	0.2363	0.155	0.008
	971a	0.0147	0.0058	0.0106	0.01
	333a	0.0013	0.0102	0.0054	0.01
	2982a	0.0027	0	0.0014	0.01
	1120a	0.0107	0.0277	0.0186	0.02
	411a	0.0184	0.0372	0.0271	0.02
	763a	0.0088	0.0302	0.0187	0.02
	2943a	0.0112	0.0022	0.007	0.03
	1660a	0.0008	0.0068	0.0036	0.03
	268a	0.0629	0.0252	0.0454	0.03
	611a	0.0011	0.0037	0.0023	0.04
	209a	0.0568	0.0249	0.042	0.04
	2142a	0.0011	0	0.0006	0.04
	1665a	0.0016	0.0065	0.0039	0.04
	385a	0.0016	0.0037	0.0026	0.05
	496a	0.0051	0.0022	0.0037	0.05
	1086a	0.0064	0.0138	0.0099	0.05
Streptococcus	678a	0.0059	0.0006	0.0034	0.05
Turicibacter	330a	0.0123	0.0526	0.031	0.03
Victivallis	733a	0.0027	0	0.0014	0.05
a Minor OTUs with average relative abundance of <0.05%

## Sheet: Sheet2
1	2	3	4	5	6
139	0.0683	0.1945	0.1269	0.008
75	0.0845	0.2363	0.155	0.008
971a	0.0147	0.0058	0.0106	0.01
333a	0.0013	0.0102	0.0054	0.01
2982a	0.0027	0	0.0014	0.01
1120a	0.0107	0.0277	0.0186	0.02
411a	0.0184	0.0372	0.0271	0.02
763a	0.0088	0.0302	0.0187	0.02
2943a	0.0112	0.0022	0.007	0.03
1660a	0.0008	0.0068	0.0036	0.03
268a	0.0629	0.0252	0.0454	0.03
611a	0.0011	0.0037	0.0023	0.04
209a	0.0568	0.0249	0.042	0.04
2142a	0.0011	0	0.0006	0.04
1665a	0.0016	0.0065	0.0039	0.04
385a	0.0016	0.0037	0.0026	0.05
496a	0.0051	0.0022	0.0037	0.05
1086a	0.0064	0.0138	0.0099	0.05
